# Supplementary material for: Does the Prevalence of Obesity Affect the Demand for Soft Drinks? Evidence from Cross-Country Panel Data
Source: Int J Environ Res Public Health. 2022 Jan 14;19(2):938. doi: 10.3390/ijerph19020938 (PMC8775901; doi:10.3390/ijerph19020938)
Supplement: Supplementary file 1 [file ijerph-19-00938-s001.zip]

Archive with 1 entries (1 files):
- ijerph-1511388-supplementary.xlsx
