# Supplementary material for: Does the Prevalence of Obesity Affect the Demand for Soft Drinks? Evidence from Cross-Country Panel Data
Source: Int J Environ Res Public Health. 2022 Jan 14;19(2):938. doi: 10.3390/ijerph19020938 (PMC8775901; doi:10.3390/ijerph19020938)
Supplement: Supplementary file 1 [file ijerph-19-00938-s001.zip › ijerph-1511388-supplementary.xlsx]

## Sheet: Title page
Supporting Information File S1 Dataset.
Does the prevalence of obesity affect the demand for soft drinks?
Evidence from cross-country panel data
Fabrizio Ferretti, Michele Mariani and Elena Sarti
School of Social Sciences, University of Modena and Reggio Emilia.
Corresponding author: Fabrizio Ferretti
Email: fabrizio.ferretti@unimore.it ORCID: https://orcid.org/0000-0002-7865-9572
Department of Communication and Economics, Viale Allegri 9, 42121 Reggio Emilia, Italy.
Including the following tables:
Table 1. List of variables
Table 2. Soft drink consumption per capita, QSD (litres/person/year)
Table 3. Prevalence of obesity, OBE (BMI ≥ 30 kg/m2. Age-stand. rate, both sexes, 18+ years, %)
Table 4. Soft drink price, PSD (average per litre PPP, constant 2017 international $)
Table 5. Gross national income per capita, GNI (PPP, constant 2017 international $)
Table 6. Bottled still and carbonated water price, PWA (average per litre PPP, constant 2017 international $)
Table 7. KOF Index of economic globalization, GLO (min = 0, max = 100)
Table 8. Population aged 65 and above, AGE (as % of total population)
Table 9. Agricultural value added, AGR (as % of total value added, GDP)
Table 10. Dietary energy supply, 10 (kcal/person/day)
Table 11. Employment in services, EMP (both sexes, as % of total employment)
Table 12. Urban population, URB (as % of total population)
Table 13. Carbonated soft drink consumption per capita, QCA (litres/person/year)
Table 14. Carbonated soft drink price, PCA (average per litre PPP, constant 2017 international $)
Table 15. Non-carbonated soft drink price, PNC (average per litre PPP, constant 2017 international $)

## Sheet: Table 1
Table 1. List of variables
CODE	Description	Source
QSD	Soft drink consumption per capita (litres/person/year)	1.*Euromonitor (2020)
OBE	Prevalence of obesity (BMI ≥ 30 kg/m2. Age-stand. rate, both sexes, 18+ years, %)	2. WHO (2020)
PSD	Soft drink price (average per litre PPP, constant 2017 international $)	1.*Euromonitor (2020)
GNI	Gross national income per capita (PPP, constant 2017 international $)	3. World Bank (2020)
PWA	Bottled still and carbonated water price (average per litre PPP, constant 2017 international $)	1.*Euromonitor (2020)
GLO	KOF Index of economic globalization (min = 0, max = 100)	4. Savina et al. (2019)
AGE	Population aged 65 and above (as % of total population)	3. World Bank (2020)
AGR	Agricultural value added (as % of total value added, GDP)	3. World Bank (2020)
DES	Dietary energy supply (kcal/person/day)	5. FAO (2020)
EMP	Employment in services (both sexes, as % of total employment)	3. World Bank (2020)
URB	Urban population (as % of total population)	3. World Bank (2020)
QCA	Carbonated soft drink consumption per capita (litres/person/year)	1.*Euromonitor (2020)
PCA	Carbonated soft drink price (average per litre PPP, constant 2017 international $)	1.*Euromonitor (2020)
PNC	Non-carbonated soft drink price (average per litre PPP, constant 2017 international $)	1.*Euromonitor (2020)
	Notes:
	1. *Euromonitor (2020). (Authors' calculation based on) Passport Global Market Information Database.
	2. World Health Organisation (2020). WHO The Global Health Observatory. WHO
	3. World Bank (2020). The World Bank Open Data repository. The World Bank.
	4. Savina et al. (2019). The KOF Globalisation Index. Review of International Organizations, 14(3).
	5. Food and Agricultural Organisation (2020). FAOSTAT, FAO.

## Sheet: Table 2
Table 2. Soft drink consumption per capita, QSD (litres/person/year)
Country	2005	2006	2007	2008	2009	2010	2011	2012	2013	2014	2015	2016	2017	2018	2019
Algeria	32.1282	34.4456	36.1537	37.7874	39.3417	40.9379	42.3634	43.4507	44.435	45.3496	46.0791	46.7525	47.1738	47.5171	47.7931
Angola	8.29554	9.09924	9.99419	10.8719	12.1522	12.8334	13.7769	14.607	14.9689	15.7534	16.2295	16.9042	17.4696	18.0542	18.6903
Argentina	184.518	188.85	187.711	182.398	168.193	158.934	155.531	162.49	166.954	162.692	162.791	151.328	150.169	139.963	132.806
Australia	150.591	150.677	150.576	146.159	145.266	145.057	143.182	141.308	138.721	135.577	132.245	128.422	124.708	122.373	120.026
Austria	135.506	133.591	133.187	132.757	131.933	130.546	128.47	129.022	126.961	122.211	122.139	121.229	119.391	120.063	120.728
Azerbaijan	22.5984	24.1462	24.98	25.6446	26.5319	27.778	29.7078	31.9088	34.411	37.2464	32.6514	29.0044	34.5172	39.8219	45.1716
Bangladesh	2.71475	2.9231	3.09175	3.28829	3.53491	3.71575	3.88784	3.94077	4.30003	4.53782	4.86003	5.13719	5.43111	5.74581	6.07404
Belarus	40.0118	44.4314	47.0733	50.5536	46.4694	54.7777	56.9875	54.2051	55.9491	56.3848	51.6037	48.4301	46.3768	44.175	43.8473
Belgium	151.518	155.03	157.851	159.043	159.048	160.336	160.231	160.242	160.557	159.597	158.291	153.824	150.611	152.262	149.966
Bolivia	43.3393	46.4775	50.5677	59.7235	68.8834	75.1676	80.8589	87.9536	90.4282	93.4958	91.9809	90.5184	87.7473	86.9834	86.6538
Bosnia and Herzegovina	43.3743	45.2756	49.0413	52.3534	52.2206	51.5994	52.5921	53.5037	51.5875	46.7471	46.3818	47.0901	48.9202	48.5186	49.2051
Brazil	74.5269	77.183	79.7824	82.3845	85.1729	91.2905	91.3351	94.7277	92.6877	92.1693	85.6389	80.2381	76.3511	74.5503	74.2569
Bulgaria	91.0858	99.0168	105.584	111.27	110.603	108.959	110.324	111.718	110.697	111.27	111.55	110.816	111.965	113.867	115.469
Cambodia	10.0406	10.5481	11.1049	11.6307	12.86	12.9678	13.1348	14.5035	15.131	15.5134	17.3566	18.8396	20.1263	22.0003	23.5801
Cameroon	10.9924	9.76637	9.90627	11.1307	11.3481	11.8784	13.07	14.0664	17.4764	21.7497	22.2427	23.262	24.3124	25.4938	26.8694
Canada	185.084	182.335	180.399	178.252	177.652	174.85	171.931	168.134	163.18	158.112	155.322	151.999	148.712	145.551	142.686
Chile	125.47	133.897	143.041	148.422	148.206	152.763	159.104	176.756	181.112	179.044	178.524	178.296	167.469	161.361	161.791
China	14.6421	16.5734	18.6007	20.676	23.0317	25.5492	26.823	27.2199	29.8534	30.1609	29.6264	28.2724	27.9723	27.9904	28.1054
Colombia	64.8163	66.5453	67.9134	70.2833	72.8613	76.1151	77.3255	78.6174	80.0927	82.6241	84.6392	85.8001	79.7662	79.4541	79.7544
Costa Rica	98.34	99.5288	99.9743	102.642	103.029	104.084	105.528	106.572	107.246	108.027	108.919	109.727	110.178	110.678	110.664
Côte d'Ivoire	3.27242	3.44902	3.64974	3.80751	4.09095	3.89862	4.26333	4.69486	5.48709	5.79924	6.07763	6.72389	6.74765	6.80664	6.9079
Croatia	102.814	107.885	113.562	117.797	102.941	92.5044	76.8751	75.0989	77.7103	73.0872	78.1299	83.0352	88.752	94.1941	98.2922
Czech Republic	102.876	103.015	102.331	99.9953	94.0787	90.3863	86.8398	83.8443	82.9277	83.1992	84.9141	85.1678	85.0507	86.7162	87.9315
Denmark	110.569	118.392	119.19	117.297	111.817	111.328	112.514	100.688	110.141	116.014	117.113	120.116	118.141	119.353	121.027
Dominican Republic	71.3859	73.4269	75.8014	76.975	77.7514	81.4253	84.2626	85.8591	85.5961	88.7066	90.5362	91.7573	91.2562	92.8557	94.275
Ecuador	98.5787	99.8515	103.133	103.616	104.084	103.623	104.895	105.96	107.134	104.85	94.8642	85.0592	77.1802	72.2207	68.3318
Egypt	35.5473	37.5866	40.0801	42.8242	45.1842	47.6548	47.5103	47.5378	46.2626	46.2133	47.0749	48.0332	48.2206	48.2188	48.1706
El Salvador	122.62	126.494	126.176	126.899	131.031	138.121	142.959	148.509	147.089	148.752	146.993	150.124	154.761	157.445	160.056
Estonia	77.2195	83.9129	90.8417	94.1247	87.7354	81.1532	80.4264	77.1028	77.055	77.1463	74.5111	73.6867	71.3595	72.568	71.6513
Ethiopia	5.54912	5.66014	5.73656	5.8343	5.97011	6.10752	6.13394	6.30388	6.53788	6.70705	6.97014	7.28917	7.57125	7.84616	8.20074
Finland	121.873	124.19	124.671	121.938	122.134	118.745	117.085	113.805	112.711	109.317	107.242	105.958	106.408	110.619	110.007
France	83.5171	83.9616	84.1422	84.5562	86.2253	86.9718	87.9772	86.9119	85.7488	83.7664	84.0105	83.8751	82.9065	82.1584	81.8766
Georgia	25.3116	27.0621	28.6996	33.3381	28.0221	35.1564	37.1177	50.2688	55.3891	58.6894	61.7902	63.9698	67.3502	71.4422	76.1728
Germany	154.256	159.142	157.544	154.774	156.396	157.418	161.572	159.795	157.386	154.049	151.409	150.632	148.536	150.676	152
Ghana	7.39129	7.52254	7.70564	8.04724	8.2286	10.7359	11.2353	11.9907	12.5398	13.1294	13.7871	14.4795	15.3186	15.8933	16.5212
Greece	74.3617	74.4757	74.853	75.0898	74.5582	70.941	65.2143	57.3295	53.869	52.8419	48.8603	46.4138	45.5268	45.1606	44.7433
Guatemala	90.2654	90.7979	92.1182	95.0665	97.6267	101.48	105.289	108.583	107.894	110.55	114.146	117.53	119.8	121.673	123.627
Honduras	71.9596	74.9382	76.5654	79.1971	78.2849	79.177	79.837	81.7205	82.5244	83.6594	83.5687	84.4559	85.7889	86.9473	86.8884
Hong Kong, China	72.3406	75.2536	76.8947	77.6434	78.277	79.6493	81.5662	83.185	84.5057	85.2203	85.6508	87.3565	88.3298	88.5508	88.9293
Hungary	92.7429	95.437	98.6967	100.495	96.2987	92.8312	91.0641	87.1177	83.8318	86.7164	92.4143	95.8578	103.697	111.06	116.152
India	1.72639	1.68792	2.06766	2.27314	2.62345	3.00829	3.43003	3.91555	4.41719	4.80691	5.13873	5.43421	5.68136	6.11217	6.57637
Indonesia	8.95573	9.25274	10.0617	11.0235	11.9139	13.1421	14.0772	15.5152	17.7568	19.4521	20.6598	21.846	21.1031	20.6266	20.6247
Iraq	20.9154	21.4225	22.1886	23.1184	24.1005	25.0866	26.0625	27.0726	28.2188	27.9251	25.5425	24.3765	25.323	27.908	30.0518
Ireland	141.54	144.381	145.772	138.355	130.447	125.424	120.887	119.23	118.301	117.712	117.399	117.068	116.938	116.872	116.28
Israel	119.51	113.339	112.356	113.112	111.789	113.107	111.382	111.197	111.819	110.019	106.641	101.742	95.5668	90.981	87.3435
Italy	76.4344	77.8407	78.3729	77.9492	78.7002	78.5074	77.7078	74.5935	69.6285	64.4125	66.1718	64.3978	63.8387	62.8182	61.9516
Japan	135.113	134.379	138.816	136.568	133.059	136.902	135.811	140.675	143.5	141.359	142.976	145.552	145.688	147.353	144.915
Jordan	33.4875	34.4493	35.4094	36.3782	37.1524	37.9006	38.6846	39.5602	40.6473	42.099	44.0686	44.1573	44.0878	42.6851	41.226
Kazakhstan	56.615	62.4173	74.8364	82.7383	69.9749	67.9742	72.7443	73.5698	76.824	79.4538	74.2264	72.9956	76.137	78.2962	80.3877
Kenya	8.50654	8.90772	8.98663	9.05573	9.1455	9.23028	9.29849	9.31035	9.37723	9.46105	9.55296	9.63052	9.72259	9.84067	9.98767
Kuwait	77.2948	79.8896	81.7314	83.2554	84.8001	86.6403	88.4263	90.3484	92.7845	95.7861	99.4009	103.747	103.567	104.541	105.086
Laos	9.20415	10.0661	10.8845	11.8982	12.2345	13.2365	14.8687	16.2535	17.2376	18.5048	20.7445	22.3688	23.7456	24.9906	26.1794
Latvia	48.7879	55.8209	58.128	59.5772	47.3005	46.5727	48.3866	50.1279	52.6703	55.2985	56.0316	57.1685	57.1701	59.9219	60.0274
Lebanon	37.631	39.3777	41.7611	44.465	46.9118	48.6725	49.4124	49.4743	49.3043	49.4121	50.1673	51.7305	53.1282	55.7381	58.7531
Lithuania	42.1586	48.3841	58.1561	58.4465	47.8408	47.4066	48.5552	49.7947	52.7672	53.0759	53.2159	53.4276	53.9388	57.2935	58.9893
Malaysia	26.8951	27.9335	29.5541	31.3882	33.0694	35.2318	36.9791	39.7564	43.0656	45.6197	46.3121	48.7496	43.3574	41.9019	41.0136
Mexico	162.746	171.501	173.135	171.282	172.007	172.376	175.988	178.989	178.992	173.332	172.31	173.34	173.145	174.254	175.86
Morocco	18.4666	19.0082	19.4529	19.9039	20.264	20.7233	21.1958	21.5726	21.4346	21.0806	19.9404	19.0546	18.1921	17.89	17.5445
Myanmar	2.64872	2.77843	2.86269	3.04164	3.38258	3.53369	3.66619	3.97824	4.28426	4.81198	5.30247	5.61656	5.91861	6.13674	6.36607
Netherlands	121.597	128.189	132.568	136.04	138.017	139.023	141.284	140.278	139.003	136.451	131.264	124.335	120.416	120.168	119.857
New Zealand	82.8085	83.02	83.5953	83.6253	82.6777	82.7694	82.8649	83.0735	82.654	81.4765	80.3106	79.184	78.1528	78.0258	77.3967
Nigeria	9.33814	8.91526	9.14416	9.84921	10.6114	11.0436	11.5634	11.592	12.4797	13.0541	13.684	13.6761	13.5194	13.5698	13.9036
North Macedonia	68.429	69.073	70.821	72.8111	74.9685	76.6151	78.3709	79.8117	81.3777	82.2544	83.3996	84.6561	86.0831	87.5557	89.2352
Norway	143.54	147.172	151.353	151.117	148.246	147.074	145.265	142.667	140.444	138.056	134.057	134.2	134.683	130.471	133.404
Oman	87.5973	90.8846	94.6818	98.4133	101.482	103.804	105.248	105.854	106.463	107.742	110.055	112.794	116.171	119.783	118.928
Pakistan	5.67417	6.12169	6.6434	7.11641	7.44461	7.69208	7.95309	8.24948	8.60344	8.95887	9.42912	9.894	10.3769	10.8678	11.3508
Panama	109.525	112.945	114.765	115.259	107.818	108.546	107.605	108.918	109.155	107.922	106.305	106.506	106.426	106.694	107.024
Paraguay	44.9665	47.6054	50.3519	53.4701	55.2582	59.0263	62.5559	64.019	67.0839	70.3831	71.4506	74.4498	75.8996	75.727	75.4708
Peru	45.422	49.7646	57.7921	65.3313	67.8763	72.3606	74.6144	74.5458	73.4926	73.9353	76.9682	80.7334	76.4251	73.936	71.8035
Philippines	39.9372	38.6166	39.9777	40.7098	43.0818	47.6653	44.8263	48.202	51.5707	54.5098	56.6301	60.2578	60.4265	57.9472	58.2704
Poland	72.7235	79.8777	87.1435	93.5171	93.6503	92.7839	93.2229	95.6699	96.3205	96.1646	99.6363	99.7969	99.5777	103.025	104.687
Portugal	83.0935	84.9077	87.2375	88.1053	89.6043	90.3788	87.6904	79.007	72.6322	70.3667	69.615	70.3007	67.6541	67.4721	67.5007
Qatar	155.379	148.47	138.375	132.492	124.273	115.375	105.973	106.119	111.7	120.048	129.675	134.572	132.686	132.856	125.017
Romania	72.5269	81.3632	94.5769	105.25	106.9	97.1783	91.2895	90.4025	89.9021	81.5904	87.4078	92.1229	95.339	99.3011	104.401
Russia	43.4172	47.4476	52.0017	54.2684	46.7122	52.3215	52.1855	55.697	57.1593	57.8538	53.7304	50.7046	49.363	52.3651	53.9038
Saudi Arabia	127.497	131.607	135.266	138.633	140.569	111.652	114.908	119.068	123.127	127.619	128.491	124.718	103.931	85.2891	77.6748
Serbia	77.3972	83.2443	88.9955	89.9526	83.4619	81.5474	83.833	85.5224	83.7676	81.943	81.8099	83.0767	84.306	85.5968	86.6784
Singapore	66.8977	69.3271	71.356	73.0092	73.2987	74.8045	74.9398	75.373	76.0025	76.6465	77.5686	77.6159	72.8665	70.6502	69.9693
Slovakia	88.2523	90.6937	93.1956	95.7307	95.2491	95.1065	94.8505	95.0192	92.4912	90.4423	93.0931	94.1893	94.4642	95.4011	96.3982
Slovenia	77.9487	77.2927	76.4112	76.2424	75.0646	74.0064	73.0574	71.5484	69.3683	65.685	65.557	65.435	65.3296	65.2377	65.046
South Africa	70.0551	73.4382	77.2986	79.6315	82.041	84.639	86.7786	89.6671	92.4879	95.7128	101.688	106.009	107.877	109.887	111.709
South Korea	52.6426	49.333	49.3654	48.1728	47.6029	48.2997	49.7037	52.1973	52.3836	51.4179	51.3003	53.0995	53.8944	56.7882	58.2184
Spain	122.05	122.755	123.018	119.361	116.605	115.151	114.228	110.941	107.862	106.104	105.359	102.855	102.267	98.8377	97.174
Sri Lanka	4.6786	5.28004	5.6677	6.03072	6.36239	6.64286	7.16399	7.57897	8.18364	8.83453	9.8245	10.9998	11.6665	9.82616	6.75201
Sweden	108.675	111.02	110.009	109.251	110.246	111.362	110.406	107.586	103.97	103.548	102.78	103.232	103.656	109.787	107.99
Switzerland	144.519	144.103	144.532	146.618	146.457	147.313	147.55	146.649	146.454	145.755	144.931	141.401	138.701	137.18	136.011
Taiwan	76.2818	78.1288	79.3834	80.2835	81.2295	82.9462	79.2958	79.6405	80.0693	80.301	80.417	80.6852	78.9743	78.5173	78.4217
Tanzania	17.0564	17.0841	17.2295	17.479	18.0228	17.5054	16.178	15.4835	15.3321	15.8194	16.3249	17.0576	17.8049	18.4359	19.1241
Thailand	41.6652	42.8836	45.7075	45.3569	46.6196	48.2481	50.1871	56.118	58.5041	58.1996	59.0267	60.2607	59.2505	57.5296	56.7371
Tunisia	28.686	29.1958	29.7082	30.2475	30.777	31.3167	31.8816	32.4533	33.0356	33.7402	31.4018	30.9198	27.8335	27.7364	26.0371
Turkey	41.1256	44.1761	48.2623	51.3993	53.6138	55.8861	58.9782	58.063	59.036	59.6054	60.6575	60.0239	61.6619	65.6676	71.2218
Uganda	7.69356	7.93417	8.1782	8.59249	9.12496	9.78077	9.98213	9.49751	9.70713	9.8233	10.0023	10.0068	10.0436	10.1499	10.2883
Ukraine	39.9204	45.8335	54.5601	48.252	42.2099	43.8806	42.9021	43.4309	44.1582	40.582	35.9784	36.3694	37.8701	40.7844	42.7322
United Arab Emirates	111.657	104.044	95.2911	88.8642	83.5703	81.3439	79.2305	83.0814	86.7146	92.1605	97.694	96.3453	92.6924	86.0448	80.5881
United Kingdom	132.128	133.015	132.865	131.432	129.678	130.636	128.743	126.939	126.618	124.832	123.292	122.124	123.423	121.918	125.051
Uruguay	57.5661	65.0173	73.3039	83.1146	81.5817	105.424	108.991	119.219	123.004	123.902	122.403	117.137	113.047	111.62	111.244
USA	270.948	269.227	265.093	260.17	255.714	255.054	253.978	249.979	243.999	239.713	237.209	235.377	231.732	230.03	228.403
Uzbekistan	9.85377	10.1668	10.4608	10.8414	13.5188	14.2974	15.2908	15.8554	17.8131	19.1352	20.1431	20.9504	23.2207	26.3358	29.8254
Vietnam	7.24497	8.0887	9.17278	11.1667	13.6233	16.1257	20.7825	25.1729	29.613	36.181	40.2331	41.0859	43.0509	45.4892	48.0519

## Sheet: Table 3
Table 3. Prevalence of obesity, OBE (BMI ≥ 30 kg/m2. Age-stand. rate, both sexes, 18+ years, %)
Country	2005	2006	2007	2008	2009	2010	2011	2012	2013	2014	2015	2016	2017	2018	2019
Algeria	20.2	20.8	21.4	22	22.7	23.3	24	24.7	25.3	26	26.7	27.4	28.1701	28.9617	29.7757
Angola	4.8	5	5.3	5.6	5.9	6.2	6.5	6.8	7.1	7.5	7.9	8.2	8.60925	9.03893	9.49004
Argentina	23	23.4	23.9	24.4	24.8	25.3	25.8	26.3	26.8	27.3	27.8	28.3	28.8386	29.3874	29.9467
Australia	22.9	23.5	24	24.6	25.1	25.6	26.2	26.7	27.3	27.9	28.4	29	29.6294	30.2725	30.9295
Austria	15.8	16.1	16.5	16.9	17.3	17.6	18	18.4	18.8	19.2	19.7	20.1	20.5448	20.9993	21.464
Azerbaijan	14.3	14.8	15.2	15.7	16.2	16.6	17.2	17.7	18.2	18.8	19.3	19.9	20.507	21.1326	21.7772
Bangladesh	1.8	1.9	2	2.2	2.3	2.5	2.6	2.8	3	3.2	3.4	3.6	3.83463	4.08456	4.35078
Belarus	20.5	20.9	21.2	21.6	21.9	22.3	22.7	23	23.4	23.7	24.1	24.5	24.9003	25.3071	25.7206
Belgium	18.5	18.9	19.2	19.5	19.8	20.1	20.4	20.7	21	21.4	21.7	22.1	22.4602	22.8262	23.1983
Bolivia	15.2	15.7	16.1	16.5	17	17.4	17.9	18.3	18.8	19.3	19.7	20.2	20.7292	21.2722	21.8294
Bosnia and Herzegovina	14	14.3	14.6	14.9	15.3	15.6	16	16.3	16.7	17.1	17.5	17.9	18.3044	18.718	19.141
Brazil	16.8	17.3	17.8	18.2	18.7	19.2	19.6	20.1	20.6	21.1	21.6	22.1	22.6579	23.2299	23.8163
Bulgaria	20.4	20.8	21.2	21.6	22	22.4	22.8	23.2	23.7	24.1	24.5	25	25.4665	25.9416	26.4257
Cambodia	2	2.2	2.3	2.4	2.6	2.7	2.9	3.1	3.3	3.5	3.7	3.9	4.14467	4.40468	4.68101
Cameroon	7.3	7.7	8	8.3	8.7	9	9.4	9.8	10.2	10.6	11	11.4	11.8716	12.3627	12.8742
Canada	23.3	23.8	24.4	24.9	25.5	26	26.6	27.1	27.7	28.3	28.8	29.4	30.0282	30.6698	31.3252
Chile	22.8	23.3	23.7	24.2	24.7	25.1	25.6	26.1	26.5	27	27.5	28	28.5279	29.0658	29.6138
China	3.2	3.4	3.7	3.9	4.1	4.4	4.7	5	5.2	5.5	5.9	6.2	6.58469	6.99326	7.42717
Colombia	17.4	17.8	18.2	18.7	19.1	19.5	20	20.4	20.9	21.4	21.9	22.3	22.8088	23.3292	23.8614
Costa Rica	18	18.6	19.3	20	20.7	21.4	22.2	22.9	23.6	24.3	25	25.7	26.5458	27.4194	28.3217
Côte d'Ivoire	6.3	6.6	6.9	7.2	7.6	7.9	8.3	8.7	9	9.4	9.8	10.3	10.7709	11.2633	11.7783
Croatia	19.4	19.8	20.2	20.7	21.1	21.6	22	22.5	22.9	23.4	23.9	24.4	24.914	25.4389	25.9748
Czech Republic	22.3	22.6	22.9	23.2	23.6	23.9	24.2	24.5	24.9	25.2	25.6	26	26.3654	26.736	27.1118
Denmark	15.7	16	16.4	16.7	17.1	17.4	17.8	18.1	18.5	18.9	19.3	19.7	20.1107	20.5301	20.9581
Dominican Republic	19.3	20	20.7	21.5	22.2	23	23.8	24.5	25.3	26.1	26.9	27.6	28.5124	29.455	30.4288
Ecuador	15.2	15.6	16	16.4	16.8	17.2	17.6	18.1	18.5	19	19.4	19.9	20.3935	20.8992	21.4174
Egypt	24.9	25.5	26.1	26.7	27.4	28	28.6	29.3	30	30.6	31.3	32	32.7382	33.4935	34.2662
El Salvador	18.4	18.9	19.5	20	20.6	21.1	21.7	22.2	22.8	23.4	24	24.6	25.2581	25.9339	26.6277
Estonia	18.4	18.6	18.9	19.1	19.4	19.6	19.9	20.1	20.4	20.7	20.9	21.2	21.4748	21.7532	22.0352
Ethiopia	2.5	2.7	2.8	2.9	3.1	3.3	3.4	3.6	3.8	4	4.3	4.5	4.74752	5.00866	5.28417
Finland	18.2	18.5	18.9	19.3	19.6	20	20.3	20.7	21.1	21.4	21.8	22.2	22.6047	23.0167	23.4362
France	17.6	17.9	18.3	18.6	19	19.3	19.7	20.1	20.4	20.8	21.2	21.6	22.006	22.4196	22.8409
Georgia	15.7	16.1	16.6	17.1	17.6	18.2	18.7	19.3	19.9	20.5	21.1	21.7	22.348	23.0154	23.7027
Germany	18	18.4	18.8	19.2	19.5	19.9	20.3	20.7	21.1	21.5	21.9	22.3	22.7386	23.1857	23.6417
Ghana	7	7.4	7.7	8	8.4	8.7	9.1	9.4	9.8	10.1	10.5	10.9	11.3481	11.8145	12.3002
Greece	20.4	20.8	21.2	21.6	22	22.4	22.8	23.2	23.6	24	24.4	24.9	25.3553	25.819	26.2912
Guatemala	15.3	15.8	16.3	16.8	17.3	17.8	18.4	18.9	19.5	20	20.6	21.2	21.838	22.4953	23.1723
Honduras	15	15.6	16.1	16.7	17.2	17.8	18.4	19	19.5	20.1	20.8	21.4	22.1027	22.8285	23.5782
Hong Kong, China
Hungary	21.3	21.7	22.2	22.6	23.1	23.5	24	24.5	25	25.4	25.9	26.4	26.9203	27.4508	27.9918
India	2.1	2.3	2.4	2.5	2.7	2.8	3	3.1	3.3	3.5	3.7	3.9	4.12638	4.3659	4.61932
Indonesia	3.6	3.8	4.1	4.3	4.6	4.9	5.2	5.5	5.8	6.1	6.5	6.9	7.32063	7.7669	8.24037
Iraq	24.4	24.9	25.4	25.9	26.4	26.9	27.5	28	28.6	29.2	29.8	30.4	31.0137	31.6399	32.2787
Ireland	18.7	19.3	19.8	20.4	21	21.6	22.2	22.8	23.4	24	24.7	25.3	26.0049	26.7295	27.4743
Israel	22.7	23	23.3	23.6	23.9	24.2	24.5	24.8	25.1	25.5	25.8	26.1	26.4333	26.7708	27.1127
Italy	16.5	16.9	17.2	17.5	17.8	18.1	18.3	18.7	19	19.3	19.6	19.9	20.242	20.5898	20.9436
Japan	2.6	2.7	2.9	3	3.2	3.3	3.5	3.6	3.8	3.9	4.1	4.3	4.50173	4.71292	4.93402
Jordan	29.2	29.7	30.3	30.8	31.4	31.9	32.5	33.1	33.7	34.3	34.9	35.5	36.1362	36.7837	37.4429
Kazakhstan	15.9	16.3	16.7	17.1	17.6	18	18.5	19	19.5	20	20.5	21	21.5379	22.0896	22.6555
Kenya	4.2	4.4	4.6	4.9	5.1	5.4	5.6	5.9	6.2	6.5	6.8	7.1	7.44728	7.81155	8.19364
Kuwait	32	32.5	33	33.5	34	34.6	35.1	35.6	36.2	36.8	37.4	37.9	38.4876	39.0842	39.6901
Laos	2.5	2.7	2.9	3.1	3.3	3.5	3.8	4.1	4.4	4.7	5	5.3	5.67486	6.07623	6.50599
Latvia	20.5	20.7	21	21.3	21.5	21.8	22.1	22.4	22.7	23	23.3	23.6	23.9041	24.2121	24.5241
Lebanon	26.3	26.7	27.2	27.7	28.2	28.7	29.2	29.7	30.3	30.8	31.4	32	32.5758	33.162	33.7587
Lithuania	22.9	23.2	23.5	23.8	24.1	24.4	24.7	25	25.3	25.6	26	26.3	26.6331	26.9704	27.312
Malaysia	9.4	9.9	10.4	10.9	11.5	12	12.6	13.1	13.7	14.3	14.9	15.6	16.3353	17.1054	17.9117
Mexico	23.3	23.8	24.3	24.8	25.3	25.8	26.3	26.8	27.3	27.8	28.3	28.9	29.4715	30.0543	30.6486
Morocco	19.2	19.8	20.4	20.9	21.5	22.1	22.8	23.4	24.1	24.7	25.4	26.1	26.8388	27.5985	28.3798
Myanmar	3	3.2	3.4	3.6	3.8	4	4.3	4.6	4.8	5.1	5.4	5.8	6.15845	6.53905	6.94318
Netherlands	15.4	15.8	16.3	16.8	17.3	17.7	18.2	18.6	19.1	19.5	20	20.4	20.9283	21.4703	22.0263
New Zealand	24.4	24.9	25.5	26.1	26.6	27.2	27.8	28.4	29	29.6	30.2	30.8	31.4592	32.1325	32.8202
Nigeria	5.2	5.4	5.7	6	6.4	6.7	7	7.4	7.7	8.1	8.5	8.9	9.34584	9.81402	10.3056
North Macedonia	18.5	18.8	19.1	19.4	19.8	20.1	20.5	20.8	21.2	21.6	22	22.4	22.793	23.1929	23.5998
Norway	18.2	18.6	19	19.5	19.9	20.4	20.8	21.3	21.7	22.2	22.6	23.1	23.6062	24.1235	24.6521
Oman	20	20.5	21.1	21.8	22.4	23.1	23.7	24.3	24.9	25.6	26.3	27	27.7468	28.5144	29.3031
Pakistan	5.1	5.3	5.6	5.9	6.2	6.5	6.8	7.1	7.5	7.8	8.2	8.6	9.01851	9.45738	9.9176
Panama	17.2	17.7	18.2	18.6	19.1	19.6	20.1	20.6	21.1	21.6	22.2	22.7	23.2799	23.8746	24.4845
Paraguay	14.7	15.2	15.7	16.2	16.7	17.2	17.7	18.2	18.7	19.2	19.8	20.3	20.9046	21.5271	22.1682
Peru	15.3	15.7	16.1	16.5	16.9	17.3	17.7	18.1	18.5	18.9	19.3	19.7	20.1579	20.6265	21.106
Philippines	4.1	4.2	4.4	4.6	4.8	5	5.2	5.4	5.7	5.9	6.2	6.4	6.66462	6.94019	7.22714
Poland	19.1	19.4	19.8	20.1	20.5	20.8	21.2	21.5	21.9	22.3	22.7	23.1	23.5028	23.9127	24.3297
Portugal	15.9	16.3	16.8	17.2	17.7	18.1	18.6	19	19.5	19.9	20.4	20.8	21.3143	21.8414	22.3815
Qatar	28.7	29.1	29.5	30	30.5	31.1	31.8	32.4	33.1	33.8	34.5	35.1	35.7484	36.4088	37.0813
Romania	17.8	18.2	18.6	19	19.4	19.8	20.2	20.7	21.1	21.6	22.1	22.5	22.9845	23.4794	23.9849
Russia	20.2	20.4	20.7	20.9	21.2	21.4	21.7	21.9	22.2	22.5	22.8	23.1	23.3835	23.6705	23.961
Saudi Arabia	28.4	29	29.6	30.2	30.8	31.5	32.1	32.8	33.4	34.1	34.7	35.4	36.1162	36.8469	37.5924
Serbia	17.3	17.7	18	18.4	18.8	19.2	19.6	20	20.3	20.7	21.1	21.5	21.9291	22.3667	22.8131
Singapore	4.9	5	5.1	5.2	5.3	5.4	5.5	5.6	5.7	5.8	6	6.1	6.22276	6.34798	6.47573
Slovakia	16.9	17.2	17.5	17.8	18.1	18.4	18.8	19.1	19.4	19.8	20.1	20.5	20.8631	21.2326	21.6087
Slovenia	16.5	16.8	17.2	17.5	17.8	18.1	18.4	18.8	19.1	19.5	19.8	20.2	20.575	20.957	21.3461
South Africa	22.3	22.9	23.4	24	24.5	25.1	25.6	26.1	26.7	27.2	27.8	28.3	28.9198	29.5532	30.2004
South Korea	3.4	3.5	3.6	3.7	3.8	3.9	4	4.1	4.3	4.4	4.5	4.7	4.84055	4.98531	5.13439
Spain	20	20.3	20.7	21	21.3	21.7	22	22.4	22.7	23.1	23.4	23.8	24.1794	24.5649	24.9565
Sri Lanka	2.8	3	3.1	3.3	3.5	3.7	3.9	4.1	4.4	4.6	4.9	5.2	5.50133	5.82012	6.15739
Sweden	16.3	16.7	17.1	17.4	17.8	18.2	18.6	19	19.4	19.8	20.2	20.6	21.0432	21.4959	21.9584
Switzerland	15.5	15.9	16.2	16.5	16.9	17.3	17.6	18	18.4	18.7	19.1	19.5	19.9113	20.3313	20.7602
Taiwan
Tanzania	4.9	5.1	5.4	5.7	6	6.3	6.6	6.9	7.3	7.6	8	8.4	8.82198	9.26517	9.73062
Thailand	5	5.4	5.7	6.1	6.5	7	7.4	7.9	8.4	8.9	9.4	10	10.6507	11.3437	12.0819
Tunisia	20.7	21.3	21.8	22.3	22.9	23.4	24	24.6	25.1	25.7	26.3	26.9	27.5485	28.2125	28.8926
Turkey	25.1	25.7	26.3	26.9	27.6	28.2	28.9	29.5	30.2	30.8	31.5	32.1	32.826	33.5684	34.3276
Uganda	3.1	3.2	3.4	3.5	3.7	3.9	4.1	4.3	4.5	4.8	5	5.3	5.56513	5.84353	6.13585
Ukraine	20.5	20.8	21.1	21.4	21.7	22	22.4	22.7	23	23.4	23.7	24.1	24.4571	24.8195	25.1873
United Arab Emirates	24.5	25	25.7	26.3	27	27.7	28.3	29	29.7	30.3	31	31.7	32.4513	33.2205	34.0078
United Kingdom	21.4	21.9	22.5	23.1	23.6	24.2	24.8	25.4	26	26.6	27.2	27.8	28.4692	29.1545	29.8564
Uruguay	22.8	23.2	23.7	24.1	24.6	25.1	25.5	26	26.5	27	27.5	27.9	28.4168	28.9432	29.4793
USA	29	29.7	30.3	31	31.7	32.3	33	33.6	34.3	34.9	35.6	36.2	36.9373	37.6896	38.4573
Uzbekistan	11.4	11.8	12.2	12.6	13	13.5	13.9	14.4	14.9	15.4	16	16.6	17.177	17.774	18.3917
Vietnam	0.9	1	1.1	1.2	1.3	1.4	1.5	1.6	1.7	1.8	2	2.1	2.26854	2.4506	2.64727

## Sheet: Table 4
Table 4. Soft drink price, PSD (average per litre PPP, constant 2017 international $)
Country	2005	2006	2007	2008	2009	2010	2011	2012	2013	2014	2015	2016	2017	2018	2019
Algeria	2.41214	2.24661	2.22649	2.04081	2.44502	2.19894	1.94232	1.96302	2.03469	2.10957	2.37401	2.50141	2.53007	2.50149	2.73493
Angola	5.63121	4.54241	4.68484	4.15758	5.57634	4.61342	3.59368	3.59142	3.6773	3.69335	4.14286	4.46582	4.79694	4.55484	4.22335
Argentina	3.09582	3.04003	2.99129	2.94466	3.03647	3.0873	3.10778	3.05624	3.10026	2.9019	3.11965	3.0525	3.13724	3.21105	2.87919
Australia	2.60066	2.51138	2.42369	2.3991	2.33748	2.37882	2.31651	2.33253	2.37038	2.39245	2.43361	2.47946	2.43747	2.45089	2.42956
Austria	3.48031	3.459	3.47969	3.46805	3.46521	3.48866	3.48602	3.49275	3.56927	3.61991	3.5931	3.58402	3.66029	3.72975	3.94333
Azerbaijan	4.56235	4.32765	4.43429	4.09469	5.16405	4.61167	3.95244	4.25193	4.44827	4.52211	4.8523	4.89263	4.37477	4.29751	4.57743
Bangladesh	5.90313	5.82195	5.2877	4.69245	4.13938	4.27122	4.57557	5.09671	4.69371	4.65406	4.31321	4.16349	4.00971	3.86877	3.7699
Belarus	2.47456	2.49317	2.57517	2.43718	2.70907	2.65347	3.31425	2.39858	2.39322	2.40618	2.45838	2.60797	2.64015	2.4972	2.48561
Belgium	3.16058	3.13558	3.11843	3.10902	3.08937	3.0521	3.09001	3.07114	3.07224	3.05865	3.03865	3.07729	3.10763	3.13365	3.36402
Bolivia	3.7847	3.55356	3.58386	3.7054	3.99663	3.92971	3.31599	2.86083	2.7457	2.76881	2.97617	3.07292	3.00677	2.9435	3.0032
Bosnia and Herzegovina	4.89082	5.09103	4.86988	4.97604	4.90542	4.73306	4.61648	4.5907	4.59317	4.63875	4.68831	4.66186	4.54275	4.56971	4.54362
Brazil	1.91902	1.82928	1.80265	1.7637	1.77705	1.80024	1.87828	1.96691	2.01689	2.07225	2.11909	2.15482	2.26353	2.38637	2.48311
Bulgaria	4.02362	3.78128	3.42421	3.25291	3.13055	3.29879	3.22289	3.19884	3.34803	3.39091	3.37291	3.3591	3.31856	3.29487	3.44915
Cambodia	4.86844	4.63121	4.36392	4.12612	3.66393	3.8599	3.98677	4.10988	4.26788	4.45946	4.30764	4.13339	4.0333	4.08063	4.35147
Cameroon	5.95185	6.3917	6.47134	6.29299	6.54711	6.54061	6.24461	6.24513	5.44411	4.92024	4.93279	5.0356	5.06716	5.09707	5.15089
Canada	1.57659	1.5991	1.66688	1.64419	1.68109	1.66404	1.64438	1.64681	1.64687	1.6293	1.6878	1.71225	1.70625	1.70361	1.70418
Chile	2.98913	2.6198	2.53837	2.63289	2.55821	2.36326	2.32454	2.13762	2.10821	2.0582	2.01844	1.99906	2.01867	2.07452	2.07244
China	2.32477	2.20349	2.10359	2.05545	2.05371	1.95482	1.95554	2.01311	2.02138	2.09692	2.15816	2.22118	2.17802	2.16527	2.28214
Colombia	3.74173	3.70076	3.61955	3.36862	3.32295	3.268	3.19769	3.20596	3.17551	3.14497	3.15221	3.06662	3.0393	2.95224	2.88601
Costa Rica	5.86899	5.59066	5.28083	5.15195	4.95012	4.90348	4.93611	4.96368	5.0068	4.93539	4.78586	4.6736	4.57093	4.51987	4.56107
Côte d'Ivoire	4.90323	4.50722	4.27321	3.83746	3.65873	3.78085	3.50736	3.51695	3.31531	3.27686	2.36964	2.38698	2.54957	2.61212	2.75619
Croatia	5.58337	5.60425	5.59333	5.4942	5.33903	5.09809	5.12018	5.07501	5.10517	5.14391	5.14872	5.13105	5.14316	5.13939	5.1216
Czech Republic	2.45763	2.46793	2.48904	2.57052	2.48443	2.51911	2.56675	2.58898	2.60648	2.57326	2.5732	2.58694	2.67282	2.72639	2.90049
Denmark	3.64118	3.59779	3.59864	3.46385	3.46819	3.3653	3.43112	3.53105	3.31274	3.20119	3.21779	3.19941	3.18817	3.18545	3.33227
Dominican Republic	4.06525	3.81702	3.52176	3.2714	3.16373	3.0628	2.93571	2.88307	2.78298	2.73508	2.69335	2.68917	2.64375	2.58453	2.57379
Ecuador	2.30367	2.22236	2.12684	2.07055	2.19879	2.17069	2.2085	2.23095	2.2399	2.30056	2.54543	2.81627	2.86521	2.88717	2.9497
Egypt	7.9819	7.72614	6.98366	6.46956	5.83439	5.41697	4.85773	4.16118	4.08562	3.97118	3.88851	3.95221	4.61035	4.1039	4.08686
El Salvador	2.33428	2.3309	2.33616	2.34531	2.34515	2.36081	2.35095	2.36181	2.39014	2.43331	2.38844	2.39308	2.40631	2.38422	2.38759
Estonia	3.6625	3.35078	3.10717	3.01762	2.88859	2.84091	2.76126	2.73433	2.71592	2.73324	2.81077	2.82113	2.82077	2.77411	2.92068
Ethiopia	6.53789	6.32862	6.25376	6.29682	5.76974	6.48954	6.86256	5.83625	5.81248	5.77791	5.74654	5.61728	5.7425	5.73888	5.49132
Finland	2.77852	2.81872	2.79686	2.79737	2.70748	2.69866	2.77122	2.88292	2.88511	2.9467	2.94107	2.96653	2.9699	2.94647	2.99372
France	2.90612	2.85021	2.80453	2.7531	2.76661	2.77659	2.79916	2.86725	2.94008	2.9808	2.97625	2.9745	3.04538	3.10296	3.35797
Georgia	6.36878	6.05534	5.67532	5.28025	5.79847	5.2691	5.33471	5.04657	4.7935	4.6659	4.48306	4.50439	4.31214	4.28967	4.33233
Germany	2.37502	2.37806	2.42099	2.38703	2.26829	2.23391	2.24036	2.27676	2.26321	2.26329	2.21753	2.18992	2.21625	2.24562	2.32762
Ghana	15.1229	9.55419	8.70628	8.48221	8.32917	7.13077	6.81524	6.20943	4.50695	4.28965	4.43456	4.5679	4.6045	4.74744	4.89698
Greece	5.01804	5.09696	5.00165	5.02172	5.04586	5.05693	5.2465	5.27558	5.32764	5.28198	5.43758	5.51564	5.46252	5.38559	5.56763
Guatemala	3.11399	3.15379	3.11642	3.07209	3.02611	2.97379	2.84167	2.81312	2.88825	2.91848	2.95335	2.97044	2.99541	2.98754	2.91733
Honduras	4.16574	4.04591	3.84171	3.71359	3.5168	3.44782	3.2819	3.23836	3.25935	3.10819	2.91726	2.83672	2.7526	2.74526	2.72669
Hong Kong, China	3.67438	3.70773	3.61867	3.60691	3.65694	3.67692	3.58738	3.51047	3.48097	3.39831	3.29862	3.32822	3.2656	3.19488	3.16472
Hungary	2.39576	2.39848	2.42481	2.46816	2.47552	2.47611	2.5033	2.56926	2.66532	2.71303	2.75409	2.81722	2.79997	2.8021	2.89932
India	5.38052	5.05101	4.74511	4.37018	4.16509	3.79697	3.54181	3.356	3.24571	3.25899	3.30355	3.29136	3.25965	3.21468	3.23434
Indonesia	4.40032	4.37808	4.30927	4.05535	3.98695	3.6226	3.51944	3.45475	3.32775	3.27221	3.21567	3.18182	3.11246	3.04568	3.01421
Iraq	5.46102	4.79193	4.2623	3.30171	4.11127	3.59886	3.02078	3.0852	3.1169	3.06945	3.05999	3.06995	3.11057	2.88382	2.95948
Ireland	2.87052	2.75864	2.73879	2.7893	2.95153	3.06329	3.04349	2.98795	2.9505	2.96269	2.71859	2.74704	2.76578	2.81615	2.88289
Israel	2.28182	2.36059	2.39788	2.45043	2.34459	2.36316	2.39453	2.3531	2.32939	2.30651	2.26703	2.2886	2.36239	2.41252	2.5635
Italy	3.36897	3.34027	3.35562	3.29631	3.2231	3.25945	3.2834	3.31424	3.34569	3.41559	3.38151	3.35658	3.36662	3.37976	3.39637
Japan	3.25943	3.3193	3.37239	3.39104	3.406	3.38572	3.4298	3.40493	3.35986	3.38591	3.27992	3.25525	3.26111	3.22149	3.37683
Jordan	7.99073	7.33721	7.02647	5.93606	5.8241	5.42478	5.18385	5.01102	4.77269	4.66798	4.60779	4.70648	4.67374	4.53557	4.72471
Kazakhstan	4.44755	3.93844	3.51361	3.10256	3.27526	2.78052	2.36186	2.44077	2.27253	2.41789	2.82204	2.64501	2.5031	2.39609	2.35403
Kenya	6.7426	5.68686	5.40262	5.05083	4.80227	4.89096	4.81041	4.60318	4.51084	4.2867	4.0007	3.91389	3.72054	3.8018	3.85355
Kuwait	3.29747	2.94893	2.93663	2.5512	3.13685	2.8873	2.50668	2.35905	2.35955	2.52782	3.31497	3.5133	3.09925	2.7687	3.03288
Laos	10.3215	9.1371	8.13946	6.92938	5.88914	5.54465	5.14316	5.20939	5.2271	5.59159	5.44363	5.59055	5.56048	5.64558	5.73993
Latvia	3.85845	3.57483	3.249	3.08318	3.41864	3.27253	3.19696	3.15684	3.11811	3.05078	3.0697	3.06751	3.04134	2.86617	3.05842
Lebanon	4.54514	4.48017	4.37432	4.09365	3.74388	3.74665	3.65205	3.43043	3.36925	3.33844	3.20383	3.18006	3.16345	3.2121	3.16662
Lithuania	3.90232	3.81603	3.76058	3.51509	3.53222	3.50737	3.50969	3.53741	3.63251	3.68438	3.75888	3.86771	3.90744	3.94395	4.11291
Malaysia	3.54914	3.43549	3.29237	2.9977	3.20651	3.00244	2.87267	2.87014	2.87601	2.82523	2.79499	2.74314	2.62561	2.61763	2.6744
Mexico	2.16487	2.06802	2.24833	2.3962	2.47291	2.51372	2.54609	2.57959	2.64662	2.83065	2.84388	2.8028	2.77785	2.76894	2.81173
Morocco	2.31962	2.31061	2.23892	2.1575	2.18381	2.19466	2.20334	2.17445	2.27251	2.2377	2.2953	2.36282	2.41333	2.39588	2.3807
Myanmar	3.45752	3.492	3.40553	2.82792	2.68907	2.40649	2.56755	2.91791	3.36593	3.9215	4.1022	4.09379	4.20932	4.15111	4.18496
Netherlands	2.74017	2.66814	2.63276	2.60915	2.62255	2.59361	2.57553	2.58582	2.60335	2.65754	2.69902	2.76604	2.7867	2.79383	2.91083
New Zealand	2.64109	2.60515	2.49959	2.49169	2.46427	2.39845	2.3959	2.38646	2.23424	2.2225	2.21125	2.15354	2.1143	2.12841	2.13016
Nigeria	2.98439	2.84387	2.91498	2.99289	3.17813	2.93772	2.88989	2.92694	3.03947	3.11667	3.21555	3.11012	3.13493	3.01057	3.10994
North Macedonia	6.31608	6.24645	5.97398	5.64415	5.5443	5.46362	5.62638	5.69807	5.60037	5.63863	5.56333	5.42478	5.322	5.25732	5.2501
Norway	3.67294	3.36106	3.25244	2.98679	3.29369	3.15047	3.02185	2.97582	2.96407	3.05844	3.24097	3.33975	3.30379	3.26786	3.56889
Oman	3.73715	3.30382	3.02777	2.27564	3.07768	2.73024	2.25336	2.1959	2.24535	2.24271	2.79733	3.08063	2.84703	2.54572	3.23118
Pakistan	4.64077	4.52081	4.43035	4.16148	3.81775	3.81899	3.68036	3.56575	3.51279	3.50874	3.54807	3.65283	3.68821	3.8178	3.82725
Panama	3.73923	3.73393	3.70885	3.70455	3.57023	3.58829	3.56847	3.50522	3.44425	3.38567	3.29207	3.23857	3.25321	3.34848	3.44522
Paraguay	2.50546	2.47578	2.38908	2.29327	2.26289	2.26172	2.18989	2.17615	2.15981	2.18718	2.20324	2.16775	2.19382	2.17836	2.13189
Peru	2.48138	2.28579	2.19524	2.19771	2.23464	2.16439	2.04785	2.10787	2.20526	2.22179	2.20775	2.21465	2.25049	2.33179	2.45465
Philippines	2.77897	2.78409	2.78113	2.8004	2.74891	2.55458	2.52435	2.41756	2.39041	2.31694	2.30111	2.29534	2.27545	2.81741	2.83124
Poland	2.84922	2.78868	2.75533	2.67896	2.63187	2.64038	2.62511	2.61139	2.63833	2.66402	2.66996	2.70361	2.72941	2.752	2.72249
Portugal	3.45989	3.33052	3.20568	3.09277	2.9465	2.84921	2.79997	2.8798	2.82238	2.83511	2.85739	2.86395	3.28564	3.42356	3.50735
Qatar	2.84893	2.77284	2.76774	2.46535	3.16866	2.87495	2.41033	2.25631	2.20054	2.20876	2.90096	3.19682	2.98534	2.8343	3.76585
Romania	2.78102	2.75316	2.70689	2.58446	2.50936	2.50723	2.41859	2.31877	2.3878	2.54587	2.4082	2.36567	2.28174	2.19861	2.14607
Russia	3.51889	3.3257	3.22169	3.04516	3.32894	3.18072	2.80266	2.7241	2.76608	2.70709	2.83061	3.0191	3.03283	2.78112	2.8196
Saudi Arabia	3.1938	2.86177	2.64467	2.26526	2.68238	2.96448	2.59933	2.50027	2.52484	2.57389	3.06942	3.14434	3.5046	3.60722	3.81815
Serbia	2.73668	2.82566	2.88846	2.96112	2.82956	2.73302	2.78298	2.77715	2.86738	2.93271	3.02499	3.04285	3.03935	3.03737	3.0412
Singapore	4.23124	4.15258	3.9932	4.05216	3.92868	3.89117	3.90005	3.90621	3.95421	3.99607	3.83274	3.76568	3.706	3.58021	3.58355
Slovakia	2.03883	2.02488	2.21007	2.18062	2.11239	2.07763	2.09157	2.13635	2.19294	2.25124	2.26302	2.31059	2.30415	2.35186	2.42115
Slovenia	4.59508	4.71508	4.73418	4.75501	4.66931	4.7967	4.80457	4.80794	4.75252	4.75349	4.69698	4.80863	4.95895	5.05203	5.40032
South Africa	3.84206	3.69956	3.35449	3.22847	3.08746	2.99679	2.88056	2.7703	2.6566	2.58071	2.48555	2.36936	2.3393	2.33787	2.31371
South Korea	2.48591	2.51304	2.52243	2.54701	2.53178	2.52661	2.60636	2.67222	2.68401	2.6943	2.64017	2.57356	2.55489	2.53017	2.58614
Spain	3.83337	3.7268	3.65024	3.57271	3.44007	3.33893	3.27261	3.21499	3.21972	3.22975	3.28372	3.39353	3.43067	3.49448	3.64996
Sri Lanka	9.91745	8.89617	8.20239	6.69765	6.4031	5.47693	5.50036	6.07314	6.22258	6.45549	6.39353	6.30229	6.24132	6.56129	6.86448
Sweden	2.78563	2.76141	2.70107	2.68903	2.60261	2.58225	2.67863	2.72973	2.88436	2.89105	2.91363	3.01958	3.1771	3.3394	3.3968
Switzerland	1.8612	1.99795	2.13655	2.2273	2.26603	2.27235	2.38149	2.46533	2.55884	2.64048	2.7317	2.80742	2.8813	2.93774	3.01263
Taiwan
Tanzania	2.98311	3.08271	2.93151	2.5878	2.46925	2.47278	2.70355	2.95285	2.98728	2.97376	2.96648	2.90752	2.96697	3.0329	3.07835
Thailand	4.1658	3.99953	3.86506	3.74098	3.7752	3.66717	3.53073	3.45113	3.44095	3.44267	3.43455	3.35257	3.34104	3.42762	3.50133
Tunisia	3.39872	3.58856	3.72687	4.01781	4.21838	4.30046	4.33511	4.20511	4.11355	4.0839	3.93312	4.06934	4.0577	4.04106	4.28156
Turkey	4.7064	4.3005	4.08418	3.68019	3.51895	3.29873	3.06875	2.99904	2.94272	2.87767	2.91633	2.86909	2.86396	2.93703	3.11488
Uganda	7.32264	7.28306	6.74556	6.47287	3.80671	3.77661	4.07088	4.32799	4.38214	4.30401	4.22739	4.04219	3.90124	3.87223	4.05941
Ukraine	4.37892	4.11613	3.91992	3.76331	4.10861	4.07887	3.93435	3.9135	4.05363	4.08494	3.61082	3.36503	2.95177	2.76194	2.74107
United Arab Emirates	5.76764	5.26181	4.76431	4.13416	5.00892	4.42388	4.08316	3.97889	3.7151	3.5832	4.33278	4.60386	4.81989	5.2493	5.3913
United Kingdom	2.23415	2.23314	2.22392	2.16234	2.14824	2.16277	2.17644	2.18415	2.16398	2.14101	2.13374	2.1033	2.07058	2.11384	2.12766
Uruguay	3.12967	3.08639	2.9101	2.98513	3.06038	3.21085	3.19524	3.12649	3.00094	3.11311	3.22617	3.11693	3.16391	3.24633	3.39736
USA	1.78757	1.80542	1.88577	1.93187	1.94356	1.91737	1.90802	1.9075	1.91383	1.90521	1.94646	1.97165	1.97689	1.97973	2.079
Uzbekistan	3.5831	3.59862	3.56381	3.17477	3.26801	3.03103	3.16773	3.34911	3.28896	3.15696	3.214	3.23708	3.06032	2.97937	3.06119
Vietnam	6.70493	6.20872	5.80208	4.83573	4.62356	4.18189	3.51103	3.23922	3.18591	3.08111	3.14837	3.18524	3.12515	3.06577	3.03766

## Sheet: Table 5
Table 5. Gross national income per capita, GNI (PPP, constant 2017 international $)
Country	2005	2006	2007	2008	2009	2010	2011	2012	2013	2014	2015	2016	2017	2018	2019
Algeria	9692.09	9815.57	10385.1	10574.5	10539.2	10823.6	10793.1	10797.5	10828.4	11006.2	11150.7	11553.6	11371.7	11526.2	11682.8
Angola	5365.88	5646.01	6329.9	6460.9	6966.95	6913.16	6887	7282.05	7478.86	7704.37	7652.15	7189.03	6861.58	6360.55	6499.71
Argentina	17269.9	20124.5	21867	22551	20877.4	22727	23946.8	23516.3	23851.9	23047.6	23466.3	22696.7	22962.4	21917.9	21190.2
Australia	41058.4	41485.6	42538.1	43360.6	43532.8	43580.1	43906.8	45312.6	45989	46401.1	47042.9	47467.5	47575.8	48023.8	48084.8
Austria	49550.2	51239.5	52798.4	53905.1	51287.1	52564.2	53648.9	53642.2	53429.5	53291.8	52639.3	53682.2	54151.6	55533.5	55959.7
Azerbaijan	8073.17	8427.28	8796.92	9182.78	9585.56	10006	10444.9	10903	11381.3	11880.5	12401.6	12945.6	13513.4	14081.2	14672.9
Bangladesh	2383.03	2538.23	2702.97	2862.6	2979.61	3116.66	3273.89	3462.17	3614.29	3742.45	3936.28	4143.07	4339.89	4643.41	4976.21
Belarus	11919	13178.5	14310	15821.3	15783.8	16988.4	17850	18144.9	18075.7	18462	17482.7	17003.8	17584.8	18187	18546.5
Belgium	47010.5	47980.2	49357.5	49673.7	48031.8	48791.2	48313.4	49399.7	49465	49849.1	50237.8	50491.9	51319.4	51619.4	52004.5
Bolivia	5518.29	5702.82	5847.36	6132.99	6198.72	6301.08	6481.29	6608.36	6937.12	7313.5	7718.29	8056.54	8185.54	8444.77	8553.78
Bosnia and Herzegovina	10015.4	10292.6	10906.1	11591.3	11314.4	11252.4	11398.4	11492	12032.1	12322	12881.6	13383.5	13738.5	14377.9	14871.8
Brazil	12208.2	12601.7	13280.3	13773.5	13648.9	14409.4	14921	15083.4	15579	15449.7	14775.2	14138.9	14248.3	14181.8	14262.9
Bulgaria	14390.6	15088.1	15423.5	16908.4	16679	17073	17389.8	17885.6	17887.5	18576.7	18997.3	19857.7	20852.6	22405.6	23116.6
Cambodia	2039.12	2226.49	2435.24	2542.49	2498.36	2602.17	2736.29	2869.32	3062.34	3195.93	3331.64	3507.37	3684.46	3875.68	4246.18
Cameroon	2901.69	2963.72	2996.25	3037.12	3054.69	3055.79	3094.85	3132.01	3199.62	3335.05	3410.46	3464.64	3487.38	3526.41	3580.9
Canada	41342.2	42852.4	45437.7	45392.7	43471.7	44189.6	45168.6	45526.6	46217	47026	47042.3	47128.4	48068.9	48291.7	48527
Chile	16552	16584.7	17399.5	18659.5	18342	19073.9	20264.5	21468	22055.5	22501.4	22949.4	23002.6	22685.2	23221.9	23261.3
China	5299.33	5968.97	6810.05	7457.95	8056.25	8846.64	9596.63	10373.5	11060.1	11932.4	12644	13433.7	14333.1	15187.2	16504.1
Colombia	9909.71	10426.8	10945.6	11113.9	11160.3	11461.3	12050.2	12468.7	13031.8	13563.8	14038.5	14186.3	14054.9	14085	14256.7
Costa Rica	12998.1	13870.2	14854.3	15446.7	14886.8	15425.5	15876.4	16480.6	16566.5	16862.7	17238.1	17783.5	18160.7	18371.4	18486.4
Côte d'Ivoire	3170.01	3280.21	3394.25	3512.26	3539.72	3526.94	3291.92	3575.99	3756.87	4056.74	4322.12	4512.53	4686.9	4866.05	5029.53
Croatia	22876.9	23970.8	25305.1	25504.7	23530.6	23305.9	23345.8	22866	23128.3	23180.4	24299.5	24714.7	26204.5	27150.6	28069.8
Czech Republic	29067	30497.9	31896	32467.9	30523.7	31046	31495.7	31661.7	31555.6	32087.7	33719.9	34561.8	36123.6	37294.2	37992
Denmark	52016.2	54083	53962.6	53693	50728.2	51778.1	52486.3	52486.6	53226.5	54071.2	54651.4	55649.1	56234.8	57552.6	57941.8
Dominican Republic	9752.02	10549.3	11176.5	11558.4	11519.8	12329.7	12531.4	12709	13069	13815.7	14696.5	15464.2	15941.7	16926.9	17591.1
Ecuador	9107.97	9385.69	9427.38	10014.6	9945.38	10186.8	10807.5	11263.4	11647.4	11892.2	11692.9	11345.7	11359.7	11256.1	11044
Egypt	8372.65	8859.15	9360.09	9845.4	10039	10135.9	10157.2	10044.8	10050.8	10099.3	10382.8	10645.6	10799.6	11079.3	11319.4
El Salvador	6632.44	6936.9	7041.21	7238.91	6985.05	7122.68	7355.48	7447.16	7541.4	7634.95	7765.17	7878.83	7984.43	8140.6	8359.12
Estonia	25226.4	27488.7	29185.3	28190.7	24687.5	24830.1	26825.5	28030.2	28995.8	29802.9	30528.8	31298.9	33018.3	34643.3	35483.2
Ethiopia	892.834	957.475	1026.8	1101.14	1180.86	1266.35	1358.03	1434.25	1541.76	1652.13	1771.95	1888.61	2009.56	2093.52	2206.53
Finland	44977.4	46837	48807.2	48899.7	45214.8	46462.7	47002.3	46163	45511.8	45422.1	45516.1	46395.6	47490.9	48360.2	48511.4
France	42514.7	43371.4	44145.8	44091.9	42662	43281.8	44155.6	43879.7	43932	44115.2	44453.8	44805.9	45850.9	46536.7	46835.7
Georgia	7950.99	8317.25	8371.03	8756.64	9160.02	9581.97	10268.2	11196.5	11544.5	12112	12334.6	12382.4	12924	13701.1	14304.5
Germany	44240	46369.5	47706.3	48016.1	45988.6	47860.4	50931	50968.7	51010	51776.1	52371.4	53213	54368.3	55154.6	56128.8
Ghana	3063.49	3189.64	3244.77	3457.36	3536.4	3676.09	4031.23	4208.46	4553.94	4526.33	4614.13	4638.15	4863.98	5056.35	5256.33
Greece	34541.7	36145.3	36963.5	36595.5	35193.9	33281.8	30083.7	28994.4	28044.3	28664	28576.3	28602.2	29145.6	29555.2	29162
Guatemala	6635.84	6820.48	7092.93	7210.98	7080.52	7142.77	7267.49	7423.04	7557.41	7734.52	7932.28	8028.57	8143.02	8274.19	8494.09
Honduras	4333.38	4505.54	4754.12	4829.13	4583.38	4611.25	4686.67	4730.65	4762.82	4776.06	4925.2	5020.83	5221.7	5241.14	5308.45
Hong Kong, China	43927.7	47568	50635.3	52722.7	49923.4	52435.1	54905.1	54542.5	56261.3	57500.3	58270.6	59555.7	62449.7	63984.2	62984.8
Hungary	22952.7	24002	23763.7	24247.4	23206.8	23369.3	23806.9	23737.8	24610.9	25314.7	26288.6	27503.2	28344.3	29840.3	30379.2
India	3216.75	3420.53	3640.13	3691.29	3925.79	4181.63	4352.96	4520.57	4749.42	5047.23	5391.43	5722.27	6119.13	6427.18	6681.35
Indonesia	6577.61	6850.24	7134.16	7429.86	7737.8	8058.51	8430.61	8819.43	9170.97	9472.78	9815.4	10197.5	10589.3	11041.8	11459.1
Iraq	10390.9	10431.7	10472.6	10513.7	10555	10596.4	10638	10679.8	10721.7	10763.7	10806	10848.4	10891	10933.5	10976.3
Ireland	49610.6	51356.4	51898.9	48612.1	44165.9	44851.5	43373.7	42998.8	45199.3	48791.6	54473.8	59397.3	62042.7	65762.2	67115.4
Israel	31089.3	32390.8	33744.4	33555.2	32905.6	34305.5	35469.4	35173.9	36143.6	37308.6	37313.2	38023.7	38573.1	39567.8	40294
Italy	44546.4	45315	45612.5	44434.7	42253.1	42781.8	42993.6	41653.7	40395	40096.3	40164.2	41155.4	42013.2	42656.9	42776.4
Japan	38220.8	38904.9	39646.4	39030.4	36871.6	38455.2	38563.3	39142.6	40239.5	40535.5	41194.2	41279	42315.3	42563.6	42938.5
Jordan	10558.9	11024.2	11523.3	11641.2	11652.6	11039.2	10724.8	10389.8	10170.5	10001.4	9855.68	9790.38	9791.29	9806.61	9748.88
Kazakhstan	15396.2	16317.2	17274.6	16889.4	17769.2	17976.3	18264.1	19217.2	21069	21752.9	23136.9	22005.1	22157.9	22171.8	22857.5
Kenya	2990.93	3090.63	3206.73	3137.39	3152.1	3317.25	3439.44	3485.83	3572.71	3657.89	3776.35	3894.55	3968.91	4134.86	4243.63
Kuwait	69414.8	68533.5	67663.5	66804.5	65956.4	65119.1	67051	68823.6	66177.1	63973.8	62106	62891.6	59255.4	59333.5	58570.6
Laos	3123.26	3335.51	3562.18	3804.26	4062.79	4338.89	4633.75	4948.65	5284.95	5644.11	6027.67	6437.29	6874.76	7312.22	7777.53
Latvia	19940.7	22189.6	24469.8	24326.2	22994.6	21166.8	22657.8	23747	24679	25366.2	26342	27139.2	28358.6	29410.1	30328.4
Lebanon	14138.8	14401.7	16064.8	17276.7	18471	19249.4	18627.8	17961.8	17433.3	16792.5	16118.9	15830.7	15942.2	15519.4	14654.5
Lithuania	20859.3	22641.7	24982.5	25980.5	23589.1	23849.7	25279.4	26553.2	28038.7	29572.8	29705.1	30822.3	32560.8	34264.1	35598.3
Malaysia	17324.9	18210.7	19134.3	19467.4	19045.3	19881.1	20777.2	21306.9	22093.1	23113	24118.3	24846	25897.3	26557.4	27534.1
Mexico	17428.3	18059	18171.6	18158.8	16899.9	17601.1	17917.9	18259.2	18086.9	18467.6	18817.5	19101.4	19300.2	19476.3	19159.8
Morocco	5208.79	5532.08	5671.59	5944.83	6048.04	6199.44	6418.6	6496.65	6742.07	6757.63	6995.09	6972.52	7170.82	7280.95	7368.36
Myanmar	2331.49	2472.5	2622.03	2780.61	2948.77	3127.11	3276.79	3340.19	3623.77	3843.24	4136.99	4363.25	4604.99	4851.55	5128.23
Netherlands	49006.2	51740	53134.2	52566.2	51337.3	52431.3	53576.6	52992.2	52583	52303.6	53264	53300.4	55765.2	57013.8	57646.5
New Zealand	33953.2	34424.6	34925.7	34258.7	34963.9	34779.7	35476.8	36226.6	36937.4	37668.1	38586.6	39201.9	39331.6	40558.7	41061.9
Nigeria	3675.11	4025.68	4063.16	4238.15	4433.83	4635.56	4758.78	4848.23	5045.01	5311.16	5356.41	5160.49	5031.6	4928.92	5062.47
North Macedonia	10837	11533.9	11741.3	12825.6	12830.4	13160.3	13410.3	13282.8	13627.6	14177.8	14509.1	14759.9	14913.9	15279.1	15864.6
Norway	61665.4	62009.1	62958.7	62365.7	61161.6	61155.7	60902.2	61660.1	61707.2	63555.5	64682.5	64776.5	65732.5	66180.4	66539.1
Oman	30748.5	29351.3	32208.9	32794.2	33031.6	33451.9	29715.5	30385.5	30158.9	28540.6	29398.6	29257.4	27885.4	26592.8	26411.4
Pakistan	3779.97	3908.35	3999.81	3985.07	4033.07	4054.31	4103.5	4181.57	4275.06	4402.75	4534.3	4691.27	4821.11	4991.71	5005.03
Panama	15164.2	16179.6	18084.8	19499.1	19496.9	19719.3	22139.1	23561	24840.8	24975.2	26606.7	27195	28614.4	30189.4	31851.1
Paraguay	7428.36	7965.08	8674.6	9220.47	9035.05	9904.63	10323.5	10044.4	10777.2	11188.3	11371.1	11668	12204.5	12419.8	12223.9
Peru	7094.57	7385.39	7970.52	8722.22	8806.39	9317.27	9796.89	10448.9	11112.6	11339.1	11705.7	11899.5	11931.1	12155.2	12252.3
Philippines	5556.41	5719.64	5976.08	6149.85	6268.01	6600.77	6697.52	7055.39	7458.8	7789.28	8143.54	8564.16	9016.73	9414.4	9777.8
Poland	18633.4	19717.7	20907.4	22052.1	22437.3	23212	24371.8	24800.6	25184.5	25931.2	26926.3	27546.2	28933	30460	31622.6
Portugal	30714.6	30690.9	31386.5	31299.6	30276.3	30844.8	30851.1	29497.1	29686.7	29868.8	30324.3	31110.3	32309.5	33175.8	33966.8
Qatar	83153.2	93845.8	92835	91691.6	87025.8	91652.2	95725.5	94312.3	93902.5	93662.6	95634.1	95516.8	94819.6	95950.1	97094.2
Romania	16259.4	17577.8	19112.7	21487.8	20684.2	20014	20494.9	20907.8	21787.7	22867	23705.2	24907.5	26805.5	28021.2	29497.2
Russia	19601.5	21147.9	23152	24193.9	22270	23256.4	24231.1	25130.6	25413	25204.8	24846.7	24874.3	25311.2	25961.9	26157
Saudi Arabia	44734.8	44807.1	44629.1	46324.4	44059.2	44723.3	47851.9	48932.2	48893.8	49391.7	50125.5	49683.1	48044.1	48093.9	47495.4
Serbia	12100.3	12749.5	13530.1	14252.5	14071.8	14154.7	14554.7	14369.6	14751.4	14593.5	14797.7	15231	15449.9	16471.9	17191.7
Singapore	63139.3	68950.1	72158.1	69060.9	66008.5	77504.9	78783	79513.2	81298.2	85083.2	83499	85472.6	87735.8	88099.2	88155.2
Slovakia	20048.8	21700.3	24054.4	25672.3	24544.3	25508.9	25839.5	26775	27194.2	27815.5	28732.9	29476.8	30267	31343.5	32458.4
Slovenia	30971.7	32544	34248.6	35285.5	32637.5	33057.6	33266.2	32259.2	31951.7	32939.3	32903.8	34092.9	35987.7	37423.3	37920.1
South Africa	11233.3	11711.4	12010.3	12251.7	12000	12195.4	12346.5	12403.8	12523.4	12549.5	12528.1	12356.6	12322.4	12231.8	12129.2
South Korea	28464.2	29933.5	31522.1	32315.9	32347.3	34480.2	35636.2	36449.3	37288.2	38184.9	38989.8	40002.2	41168.2	42001.8	43043.7
Spain	37514.6	38216.9	38626.5	38229	36776	36843.8	36305.4	35554.1	35204.6	35907.8	37442.5	38648.9	39566.4	40418.9	40609.3
Sri Lanka	6872.36	7332.79	7795.92	8104.58	8424.44	9041.18	9746.3	10541.5	10748.6	11181.5	11600.3	11961.2	12250.9	12515.7	12707.4
Sweden	46719.5	49214.4	50735.6	50334.7	47236.1	49800.4	50666.3	50115.6	50260.7	51019.9	52074.7	52374.3	53591.3	54019.6	54507.8
Switzerland	57365.2	58176	58998.2	59832.1	60677.8	61535.5	62405.2	63287.3	64181.8	65089	66009	66942	67888.1	68834.3	69793.7
Taiwan
Tanzania	1687.24	1779.57	1825.82	1879.38	1924.13	1971.98	2060.74	2099.08	2172.77	2248.12	2310.04	2387.02	2472.82	2552.97	2692.68
Thailand	11771.3	12378.8	13020.7	13149.6	13007	13816.6	14127.2	14753	14798.4	15079.2	15468.8	16017.5	16640.1	17202.2	17781.2
Tunisia	9648.93	9699.1	9749.53	9800.23	9851.19	9902.41	9953.9	10005.7	10057.7	10110	10162.6	10215.4	10268.5	10321.6	10375
Turkey	17998.5	19039.1	19789.4	19708.3	18506.1	19867.2	21738.2	22436.1	23895.1	24712.8	25718.8	26121.9	27570.8	27864.1	27700.9
Uganda	1437.61	1550.07	1637.14	1726.57	1796.33	1836.97	1949.25	1949.23	1952.4	1982.22	2021.7	2036.52	2026.04	2061.76	2123.27
Ukraine	10840	11673.9	12761.7	13073.7	11077.5	11607.5	12179.5	12309.8	12335.8	12256	11272.9	11706.9	12144	12657.3	13215.9
United Arab Emirates	92443.5	88502.5	79459.4	69814.6	59017.2	54911.3	56153	57447.4	60007.3	62499.8	65528.6	66881.3	67667.5	67195.1	67462.1
United Kingdom	43311.2	43652	44116.4	43454.2	41366.8	42182.8	42635.3	42361.9	42547.3	43329.6	43885.2	44334.7	45426.7	45686.4	45876.6
Uruguay	13065	13678.3	14545.7	15422.8	15977.1	17079	17969.1	17772.5	18924.3	19261.9	19679.2	19844	20055.8	20091.3	20828.2
USA	55075	55975.1	56702.2	56249.9	54314.6	55421.2	55991.7	56789.7	57408.9	58392.8	59559.4	60023.9	61019	62512.7	63055.9
Uzbekistan	4359.6	4515.86	4677.71	4845.37	5019.04	5198.93	5385.27	5578.28	5778.22	5985.32	6199.84	6422.05	6652.23	6882.41	7120.55
Vietnam	3884.63	4103.89	4328.32	4520.05	4274.03	4920.91	5146.77	5369.67	5586.58	5828.38	6130.12	6504.34	6616.51	7050.81	7432.71

## Sheet: Table 6
Table 6. Bottled still and carbonated water price, PWA (average per litre PPP, constant 2017 international $)
Country	2005	2006	2007	2008	2009	2010	2011	2012	2013	2014	2015	2016	2017	2018	2019
Algeria	1.40629	1.31888	1.31267	1.21612	1.45738	1.32322	1.17987	1.18537	1.23964	1.29375	1.46179	1.53368	1.53847	1.5389	1.68472
Angola	1.29594	1.05692	1.14819	1.01694	1.42388	1.21983	1.03675	1.06828	1.15621	1.19332	1.3672	1.5024	1.64825	1.60249	1.55
Argentina	1.53286	1.52117	1.48449	1.37689	1.4396	1.42962	1.42941	1.45866	1.47263	1.35772	1.466	1.41768	1.42707	1.4412	1.27008
Australia	1.73585	1.65464	1.58417	1.59232	1.61438	1.65151	1.578	1.56088	1.54305	1.50234	1.49543	1.49148	1.43031	1.42382	1.39738
Austria	2.264	2.22813	2.17472	2.13886	2.1053	2.07688	2.063	2.04811	2.05923	2.09232	2.10213	2.11226	2.13459	2.11737	2.21345
Azerbaijan	5.51676	4.97444	4.05956	2.98619	3.73614	3.21117	2.64104	2.76527	2.82068	2.83985	2.94751	2.82594	2.6291	2.50351	2.58665
Bangladesh	2.91211	2.63554	2.3097	1.89235	1.55705	1.61383	1.77246	1.91453	1.8015	1.8087	1.65122	1.55978	1.48465	1.4267	1.38692
Belarus	1.16772	1.13509	1.10375	1.04219	1.13491	1.10041	1.37509	1.03481	1.09203	1.12051	1.23296	1.3052	1.3004	1.24772	1.24135
Belgium	1.81641	1.82442	1.80379	1.94323	2.0084	2.01652	2.02799	2.0051	1.98795	1.97796	1.93102	1.89499	1.87198	1.85637	1.97268
Bolivia	3.16868	2.94386	2.68301	2.43636	2.58505	2.34514	2.25224	2.12199	1.94288	1.89827	2.13762	2.29649	2.27677	2.32774	2.40603
Bosnia and Herzegovina	2.44362	2.35829	2.39008	2.49341	2.46587	2.51706	2.52927	2.48722	2.49808	2.46431	2.41104	2.41052	2.3527	2.23556	2.19559
Brazil	1.14996	1.13794	1.26184	1.22072	1.20344	1.16345	1.18408	1.24227	1.25496	1.24482	1.21926	1.21609	1.26984	1.32113	1.35895
Bulgaria	2.1014	2.00934	1.7501	1.65138	1.61904	1.61246	1.54327	1.51246	1.51213	1.58493	1.55071	1.51673	1.47238	1.45891	1.53135
Cambodia	2.58789	2.46432	2.29925	2.15475	1.97789	2.04866	1.97623	1.987	2.01545	2.00759	2.09989	1.87152	1.82544	1.77845	1.84602
Cameroon	1.92266	2.14248	2.08999	1.96248	1.99241	1.9301	1.92436	1.96225	1.98862	2.02416	2.04093	2.05305	2.04201	2.05939	2.08095
Canada	1.10935	1.10131	1.14865	1.10855	1.12588	1.10443	1.07518	1.06046	1.03072	0.996426	1.00203	0.99854	0.976115	0.967662	0.957936
Chile	2.49001	2.2038	2.15615	2.19078	2.12186	1.93943	1.87452	1.84967	1.805	1.75823	1.73017	1.7189	1.68334	1.67567	1.6946
China	1.11483	1.07406	0.991282	0.938591	0.959781	0.914507	0.888853	0.907089	0.912684	0.947221	0.980844	0.990908	0.964768	0.950733	0.999002
Colombia	1.94368	1.94922	1.8975	1.85863	1.81113	1.80173	1.75728	1.72674	1.82499	1.876	1.90206	1.91123	1.84822	1.80222	1.76656
Costa Rica	4.19637	4.17771	4.15922	4.03875	3.82686	3.80476	3.75342	3.80156	3.85308	3.81882	3.7126	3.61969	3.56331	3.53507	3.54734
Côte d'Ivoire	5.58087	5.14668	4.69273	4.16944	3.94595	3.90508	3.9888	2.8128	2.65621	2.55952	1.35703	1.33073	1.30974	1.26773	1.29807
Croatia	2.55677	2.55124	2.22147	1.87005	1.82224	1.92107	1.83477	1.80443	1.80646	1.8123	1.81661	1.8511	1.84806	1.85384	1.84212
Czech Republic	1.13584	1.16387	1.13548	1.14937	1.12085	1.16082	1.19947	1.20757	1.1978	1.16802	1.14374	1.14854	1.16276	1.16397	1.21745
Denmark	3.09482	3.0193	2.95565	2.86537	2.99256	3.36454	3.54458	3.64936	3.69289	3.64078	3.69585	3.72043	3.76155	3.77723	3.94495
Dominican Republic	1.77252	1.87995	1.85922	1.76932	1.70587	1.71862	1.62204	1.53787	1.52558	1.53266	1.5383	1.5478	1.53465	1.52983	1.5524
Ecuador	1.77019	1.6728	1.5892	1.39488	1.50181	1.45974	1.39518	1.39335	1.40663	1.26733	1.3259	1.32158	1.39296	1.46299	1.52051
Egypt	2.63862	2.55184	2.36082	2.1274	2.13176	2.01556	1.60513	1.39547	1.34611	1.35555	1.38912	1.48817	1.50411	1.47926	1.97277
El Salvador	1.08589	1.05292	1.07208	1.09058	1.11428	1.08973	1.05177	1.03381	1.03104	1.03192	1.00225	0.995034	0.993712	0.983571	0.984926
Estonia	2.18469	2.01712	1.8034	1.72228	1.71324	1.80125	1.73366	1.72117	1.67834	1.6248	1.60607	1.59114	1.58509	1.55478	1.62489
Ethiopia	0.866097	0.893593	0.893811	1.01726	0.888843	0.91046	1.04611	0.974735	1.04028	1.05375	1.10426	1.16037	1.25402	1.26001	1.218
Finland	3.10591	3.13682	3.11285	3.11921	2.99476	2.87609	2.96341	3.04811	3.03662	3.02049	2.98632	2.94695	2.95965	2.85577	2.79893
France	0.744856	0.725718	0.722788	0.72004	0.719231	0.68893	0.682096	0.657071	0.635113	0.612842	0.601469	0.588365	0.579597	0.57488	0.608169
Georgia	3.35901	3.03507	2.81179	2.51267	2.57187	2.14427	2.15405	2.20947	2.20342	2.25125	2.1135	2.07353	1.90383	1.82168	1.78829
Germany	1.5065	1.41161	1.40761	1.41017	1.37714	1.36659	1.33646	1.30729	1.29274	1.27469	1.26513	1.28615	1.30424	1.31385	1.3702
Ghana	2.76267	1.6515	1.42406	1.30214	1.38073	1.26432	1.22209	1.14681	0.881834	0.861304	0.887517	0.896944	0.881261	0.872343	0.865527
Greece	2.49395	2.52679	2.46758	2.33146	2.2287	2.20852	2.16681	2.07219	2.02453	1.99448	1.95578	2.0229	2.04563	2.01027	2.08337
Guatemala	1.45913	1.48348	1.472	1.45323	1.45411	1.43474	1.35742	1.33514	1.34179	1.3649	1.40216	1.39948	1.42314	1.42608	1.40732
Honduras	1.55351	1.52905	1.47756	1.49957	1.44692	1.40898	1.36847	1.38713	1.42829	1.40698	1.34558	1.32134	1.29632	1.32146	1.30702
Hong Kong, China	2.52374	2.57276	2.52463	2.51921	2.50543	2.52839	2.46677	2.41034	2.41497	2.41128	2.37263	2.33719	2.30144	2.25598	2.22496
Hungary	0.670863	0.672038	0.663906	0.635899	0.625856	0.594273	0.590588	0.636367	0.686588	0.707452	0.697786	0.693134	0.69317	0.714491	0.747932
India	2.02694	1.87021	1.07261	0.95304	0.894683	0.87872	0.805693	0.76721	0.75804	0.777691	0.769424	0.754125	0.734659	0.712258	0.70112
Indonesia	0.936664	0.887762	0.868532	0.82238	0.833859	0.775894	0.794	0.821912	0.826358	0.882706	0.910006	0.912139	0.926805	0.928401	0.959366
Iraq	1.62514	1.43165	1.26176	0.961413	1.19724	1.01818	0.843202	0.882577	0.892422	0.867991	0.875235	0.876637	0.893067	0.785101	0.80285
Ireland	1.50641	1.50778	1.55868	1.62745	1.78463	1.86873	1.85171	1.79645	1.74123	1.71505	1.54547	1.52574	1.50396	1.51115	1.52998
Israel	0.998247	1.02749	1.09356	1.10302	1.12307	1.04343	1.02015	0.990026	0.974739	0.962183	0.961351	0.962842	0.990269	1.00238	1.05941
Italy	0.972756	0.967732	1.00824	0.967381	0.915615	0.908962	0.878983	0.854416	0.843387	0.833518	0.807345	0.80683	0.800237	0.792851	0.787607
Japan	1.92589	1.81663	1.81208	1.68635	1.74081	1.79996	1.7694	1.76202	1.74475	1.74303	1.71824	1.71752	1.72309	1.70344	1.8062
Jordan	5.44929	4.78338	4.48805	3.72341	3.56848	3.28974	3.06121	2.94844	2.82737	2.76949	2.74676	2.72129	2.69004	2.8368	3.04801
Kazakhstan	2.32876	2.04029	1.95934	1.7022	1.81378	1.50183	1.2818	1.27489	1.21907	1.27947	1.4829	1.38372	1.30992	1.22045	1.27178
Kenya	3.45495	2.95276	2.91688	2.87318	2.8248	2.88514	2.93472	2.94423	2.85329	2.69517	2.50244	2.444	2.27664	2.29081	2.28093
Kuwait	1.78816	1.56475	1.54189	1.31022	1.58772	1.44699	1.27448	1.22551	1.25839	1.37132	1.83571	1.96198	1.73085	1.51959	1.6463
Laos	5.20635	4.50191	3.80797	3.10751	2.25897	2.26833	2.06676	2.12667	2.11752	2.37331	2.30791	2.34779	2.31923	2.33353	2.36958
Latvia	2.29777	2.20664	2.03598	1.88572	1.99409	1.89195	1.82024	1.79367	1.82547	1.53794	1.57961	1.61178	1.64269	1.52159	1.6502
Lebanon	2.14803	2.15611	2.11814	1.98991	1.81502	1.79262	1.72329	1.59777	1.55763	1.55984	1.51511	1.50411	1.48693	1.34144	1.33913
Lithuania	2.16198	2.08818	1.99099	1.86763	1.78121	1.80844	1.74346	1.78119	1.80295	1.82854	1.87728	1.86952	1.85626	1.82722	1.87192
Malaysia	1.39733	1.33144	1.2672	1.13295	1.18227	1.0975	1.04874	1.05315	1.06251	1.048	1.03267	1.01834	0.980803	0.982089	0.980948
Mexico	1.81461	1.7337	1.76258	1.87177	2.03024	1.99983	1.94109	1.95992	2.01122	2.04428	2.00758	1.95552	1.91736	1.89621	1.90598
Morocco	1.6601	1.60622	1.50743	1.41449	1.39742	1.36612	1.28899	1.15949	1.21834	1.2356	1.23562	1.22461	1.22089	1.2137	1.20981
Myanmar	3.53303	2.72594	2.4395	1.77602	1.46566	1.45823	1.33655	1.51845	1.66345	1.79226	1.92828	1.97178	2.0012	1.98259	2.0626
Netherlands	2.59719	2.50432	2.44737	2.41751	2.40747	2.35645	2.30238	2.31214	2.31937	2.29612	2.25848	2.20038	2.2507	2.31224	2.50234
New Zealand	2.55348	2.65659	2.43309	2.41749	2.42897	2.26759	2.29562	2.29263	2.21074	2.22201	2.2922	2.3116	2.26986	2.2875	2.2918
Nigeria	0.402111	0.331851	0.315525	0.312536	0.327128	0.306876	0.29735	0.307043	0.316906	0.321535	0.330257	0.403614	0.377228	0.35017	0.392398
North Macedonia	3.48419	3.06655	2.97249	2.8177	2.98468	2.96097	2.87523	2.73893	2.64357	2.6475	2.62072	2.55166	2.45937	2.39194	2.35998
Norway	3.7056	3.44124	3.35004	3.03819	3.50575	3.43942	3.30118	3.17636	3.11641	3.17248	3.38678	3.4178	3.2798	3.04822	3.25388
Oman	2.42281	2.15908	1.98745	1.48619	1.99434	1.7508	1.42337	1.38491	1.41657	1.41833	1.78042	1.9714	1.8245	1.64963	1.84899
Pakistan	1.1742	1.02013	0.996017	0.944601	0.952431	0.937616	0.795673	0.758421	0.745309	0.749679	0.745053	0.745761	0.735716	0.748366	0.734711
Panama	1.77853	1.75596	1.71161	1.69236	1.61244	1.59767	1.61564	1.55953	1.5051	1.47042	1.42082	1.39364	1.39796	1.441	1.4832
Paraguay	1.2156	1.19913	1.12121	1.07516	1.04504	1.03621	1.0462	1.02635	1.0055	0.998695	1.03301	1.0148	1.01703	1.05297	1.078
Peru	1.54749	1.49208	1.47563	1.46471	1.43647	1.32951	1.25029	1.25181	1.26148	1.26619	1.25582	1.23809	1.26248	1.26583	1.28034
Philippines	1.91387	1.90073	1.87589	1.80952	1.85878	1.86984	1.86065	1.82945	1.81462	1.75077	1.7377	1.7146	1.72252	1.69469	1.72351
Poland	1.15753	1.1651	1.17096	1.14748	1.07958	1.0187	1.00514	0.986617	1.00488	1.00698	1.0022	1.02422	1.02239	1.02029	1.00395
Portugal	1.96642	1.84964	1.80783	1.65494	1.52331	1.41472	1.36016	1.3426	1.30319	1.2753	1.27368	1.2768	1.2898	1.33362	1.36987
Qatar	1.83109	1.89243	1.96361	1.78424	2.36354	2.24735	1.95539	1.906	1.93659	2.02565	2.79752	3.12968	2.85876	2.63462	2.8637
Romania	1.51419	1.52715	1.4546	1.346	1.34194	1.29053	1.22386	1.18055	1.19039	1.21037	1.14715	1.09818	1.08098	1.05648	1.02716
Russia	2.0971	2.00617	1.93743	1.78457	1.77406	1.70691	1.51311	1.46601	1.46271	1.43151	1.49842	1.57953	1.54928	1.41289	1.41562
Saudi Arabia	1.98561	1.79965	1.66251	1.4157	1.70829	1.34303	1.15753	1.04283	1.04095	1.03103	1.22642	1.26747	1.21392	1.15446	1.18442
Serbia	1.25495	1.26277	1.28337	1.23208	1.17663	1.16614	1.17655	1.17206	1.25601	1.28108	1.32686	1.37935	1.39046	1.39738	1.40629
Singapore	2.41607	2.37375	2.27853	2.32863	2.24945	2.22001	2.2215	2.21812	2.25258	2.28678	2.19115	2.1334	2.06406	1.97984	1.9806
Slovakia	0.790211	0.78101	0.823325	0.836532	0.827853	0.825921	0.835071	0.850073	0.86087	0.861934	0.85628	0.864884	0.850115	0.857934	0.873647
Slovenia	2.16869	1.99636	1.97905	2.05036	2.16444	2.3549	2.36056	2.36817	2.34216	2.31377	2.24653	2.22306	2.18354	2.12407	2.17113
South Africa	3.44836	3.28359	3.02138	2.88743	2.79196	2.80611	2.72659	2.66515	2.51359	2.43528	2.35299	2.25262	2.18246	2.05314	1.95611
South Korea	0.471603	0.477001	0.475508	0.481907	0.493776	0.524138	0.542374	0.552237	0.562816	0.551712	0.539817	0.513152	0.495382	0.486818	0.490994
Spain	1.52678	1.50522	1.494	1.47852	1.39253	1.32517	1.27879	1.21882	1.17476	1.16959	1.15199	1.1693	1.15964	1.16663	1.20129
Sri Lanka	3.01738	2.79562	2.45353	2.05247	2.31576	1.91256	2.20243	2.39096	2.30172	2.35433	2.35621	2.32353	2.21413	1.82797	1.59027
Sweden	2.78398	2.90583	2.76347	2.89354	2.81973	2.93333	2.92582	2.89302	2.91361	2.9461	2.94664	2.94615	2.91249	2.9699	3.03582
Switzerland	1.18459	1.26525	1.31728	1.35615	1.37357	1.37283	1.4424	1.48628	1.52032	1.55113	1.58315	1.61919	1.64728	1.69	1.74489
Taiwan
Tanzania	1.81678	1.83974	1.75244	1.43476	1.29511	1.37097	1.5379	1.65035	1.67429	1.68244	1.59343	1.47891	1.43358	1.37974	1.32725
Thailand	1.68613	1.59934	1.56459	1.49447	1.49224	1.45265	1.38731	1.35221	1.34967	1.34954	1.3378	1.30254	1.30021	1.27777	1.2866
Tunisia	1.07748	1.12687	1.13562	1.23982	1.23973	1.21162	1.19818	1.14074	1.095	1.06436	1.02049	1.00359	0.984634	0.817679	0.839205
Turkey	2.59185	2.40691	2.27747	2.00356	1.92185	1.79559	1.65789	1.54985	1.43929	1.36569	1.31977	1.19674	1.15708	1.28796	1.36495
Uganda	2.26624	2.3759	2.31335	2.30469	1.4387	1.34737	1.45861	1.61067	1.59855	1.57761	1.7767	1.75826	1.76854	1.71817	1.74247
Ukraine	2.66246	2.56751	2.23106	1.9528	2.19698	2.26225	2.17861	2.30616	2.47767	2.66027	2.56258	2.63392	2.34393	2.24109	2.23403
United Arab Emirates	2.4807	2.09395	1.71893	1.36021	1.6954	1.59445	1.44042	1.45772	1.51586	1.57782	1.93893	2.05494	2.04204	2.00203	2.09979
United Kingdom	1.66063	1.59407	1.58138	1.55607	1.51985	1.52848	1.50956	1.51651	1.49927	1.46893	1.44384	1.38827	1.35901	1.33722	1.39843
Uruguay	1.21788	1.22257	1.18347	1.25153	1.53601	1.56004	1.55397	1.50901	1.56251	1.47457	1.45983	1.46345	1.42286	1.45641	1.5243
USA	1.3903	1.32228	1.30709	1.28366	1.36787	1.31314	1.31228	1.24922	1.18437	1.15497	1.15125	1.14394	1.10923	1.09257	1.1179
Uzbekistan	1.92658	1.78666	1.64302	1.45121	1.40679	1.13241	1.0489	1.33194	1.31519	1.21139	1.15746	1.08571	0.986786	0.938214	0.939684
Vietnam	2.90424	2.67612	2.46568	2.02646	1.95306	1.74415	1.48767	1.38996	1.35991	1.34773	1.3613	1.36433	1.33304	1.3163	1.30362

## Sheet: Table 7
Table 7. KOF Index of economic globalization, GLO (min = 0, max = 100)
Country	2005	2006	2007	2008	2009	2010	2011	2012	2013	2014	2015	2016	2017	2018	2019
Algeria	46.6653	46.0858	44.2321	44.2004	46.2911	43.6041	41.7913	41.3248	41.1256	38.7332	38.7829	37.6597	37.2928	36.6176	35.9546
Angola	52.9211	50.5986	51.2849	50.437	50.4751	51.8844	50.9924	47.0974	46.3574	43.0126	40.8211	39.5517	36.8867	35.8138	34.7721
Argentina	47.1298	45.0559	44.4503	41.9695	41.7523	40.0005	36.8797	31.7208	32.1287	33.0736	31.4252	34.9855	39.0493	38.5404	38.038
Australia	66.9738	68.365	69.4281	66.4962	67.4646	67.8566	67.8293	66.5108	64.4036	66.8432	66.2362	67.737	68.1738	68.2922	68.4109
Austria	83.6762	83.8863	84.3139	83.7701	81.6475	80.974	80.9743	80.8217	79.9927	83.477	82.2529	82.2804	82.8622	82.8051	82.7481
Azerbaijan	62.1132	60.0668	60.7707	61.6536	59.6133	58.9361	60.3953	64.2591	62.6991	65.8111	65.9997	70.7083	70.9237	71.7523	72.5905
Bangladesh	29.4561	32.7578	32.4074	29.7624	28.1604	33.7056	34.4337	34.1392	34.5612	33.5577	30.7574	30.1761	29.8	29.9103	30.0211
Belarus	48.1509	49.0422	53.161	49.7898	52.6443	55.1847	56.8939	57.669	58.3638	57.5275	59.8702	63.7709	62.9851	64.4576	65.9644
Belgium	87.272	86.9728	87.4581	86.8304	86.9212	86.8968	86.7925	86.3816	85.2199	88.8462	88.5038	88.4269	88.5431	88.6575	88.772
Bolivia	54.4883	53.9553	52.6342	51.1864	49.1884	48.1802	48.4499	49.6123	49.6662	47.6297	46.2307	44.1598	44.7571	44.0399	43.3343
Bosnia and Herzegovina	54.9267	62.2666	66.3241	67.2692	64.9025	65.5774	65.7632	63.8229	61.2885	64.418	62.4806	59.0966	60.9894	61.603	62.2228
Brazil	42.329	42.6432	44.2188	41.4472	41.7363	43.3003	41.3512	40.4942	38.8596	39.3589	34.4131	35.7754	39.4287	39.2609	39.0939
Bulgaria	65.8787	72.0116	77.0785	75.4372	72.4507	72.523	71.8965	72.4188	74.5376	76.9158	76.9753	77.3785	77.8151	78.95	80.1014
Cambodia	62.0526	63.0946	62.7557	63.1981	63.6338	66.2454	67.5129	70.0712	69.4397	68.0852	67.5182	67.7583	67.9718	68.5003	69.0328
Cameroon	34.8364	31.957	34.7726	34.1734	34.0122	34.2303	37.3512	38.3506	36.3	39.3556	37.6583	37.075	37.5511	37.8414	38.134
Canada	68.074	67.912	68.2505	67.3671	67.6143	67.5378	67.1494	67.361	67.1999	70.1989	69.7721	70.5011	71.7083	72.027	72.347
Chile	74.2735	73.7707	75.3892	75.9275	73.9983	73.5867	73.3972	71.3217	70.0312	72.0104	68.8291	68.7115	70.1815	69.8666	69.5531
China	52.7421	50.4483	51.6852	46.702	45.6248	49.1159	48.2755	47.2577	47.924	48.9831	46.0492	46.6546	47.87	47.5324	47.1972
Colombia	44.5692	45.9566	45.9875	43.9408	43.2223	45.0337	48.0629	48.668	50.6915	50.0473	51.6815	51.3587	51.9536	52.6445	53.3445
Costa Rica	66.073	68.6886	68.7316	64.8633	63.3334	63.472	63.8393	62.8947	64.3636	66.2347	63.1121	63.5205	64.1386	64.005	63.8717
Côte d'Ivoire	49.742	50.3838	50.6696	46.0521	47.2253	48.6044	47.9769	47.8151	45.7525	43.0953	42.217	46.2627	47.194	47.0375	46.8815
Croatia	68.5072	70.0788	71.4894	69.9199	67.7457	67.166	67.1447	68.6459	69.3466	73.1213	73.0469	75.0146	75.6968	76.3475	77.0038
Czech Republic	78.6709	78.7305	79.548	78.1291	77.7982	78.3902	78.1055	79.066	78.7271	82.6614	82.5706	82.7426	84.037	84.5108	84.9873
Denmark	84.3447	84.1667	84.6769	84.2379	81.6432	82.1758	82.2586	81.7691	82.2748	83.9367	84.0028	83.8922	84.4576	84.4726	84.4877
Dominican Republic	53.6292	58.5105	59.0845	58.5263	55.8666	56.6608	57.2167	56.8005	57.6434	58.8217	57.5717	56.5326	56.237	56.4875	56.739
Ecuador	41.956	42.012	42.8837	41.2707	38.5172	39.4712	38.6393	38.4089	40.9889	35.2645	35.5423	35.5685	41.5987	41.672	41.7454
Egypt	59.256	60.4914	62.9284	60.6602	55.897	56.3865	53.3142	49.7354	43.7872	44.5234	38.4996	37.5652	45.6296	44.8161	44.017
El Salvador	62.0577	63.3317	65.5083	64.6887	62.1938	60.4364	59.2103	58.356	60.0269	65.8201	61.1339	61.2444	61.96	62.0027	62.0455
Estonia	85.8947	86.1753	86.0449	85.4698	84.4584	85.3806	85.6193	86.0284	85.5678	85.9407	85.9457	86.1423	86.2673	86.2998	86.3324
Ethiopia	34.8956	33.0603	30.8587	29.6194	27.0158	30.2189	31.5683	29.0348	28.4193	30.0349	28.1783	26.9863	26.5771	26.0281	25.4903
Finland	81.5988	81.781	82.2446	83.3412	80.5995	80.4916	80.8007	81.2711	80.2176	82.5291	82.1007	82.1163	82.9699	83.0937	83.2177
France	75.0372	75.5755	76.1813	75.0981	74.1742	75.6419	75.0159	75.2222	74.8473	77.4416	77.2703	77.5496	78.0635	78.3279	78.5931
Georgia	63.0074	66.7777	73.9971	73.6926	71.6333	70.9071	70.6958	74.652	75.6495	79.4749	80.107	80.3528	82.0175	83.893	85.8114
Germany	80.1019	80.6924	80.3507	79.337	78.1378	77.4727	77.727	77.9365	77.7318	79.1111	78.6943	79.8647	80.4848	80.5207	80.5566
Ghana	49.625	42.5	43.7097	40.0614	45.1081	43.2663	45.5094	46.5734	37.4231	40.4648	43.945	47.7279	49.7899	50.0466	50.3047
Greece	67.8512	69.0164	70.1056	70.4915	68.5928	67.9076	68.1002	68.7991	69.9117	73.3546	71.8964	71.0397	72.8811	73.3316	73.7849
Guatemala	52.878	56.5028	58.0243	56.7622	55.9034	54.3544	54.5887	54.5958	55.0499	56.0227	54.869	53.1885	52.2359	52.2019	52.1679
Honduras	63.4507	66.3594	66.2092	65.6015	61.4166	58.5237	59.3378	58.7812	61.3753	62.0244	61.9717	59.3116	59.3859	59.0901	58.7957
Hong Kong, China	88.2533	88.6725	89.2753	88.9825	88.5126	87.6009	87.8913	87.9021	87.8543	89.4154	87.9636	88.01	88.2078	88.207	88.2062
Hungary	81.7079	84.1875	84.6341	84.315	85.7095	85.2924	83.373	82.6483	82.425	85.636	82.3396	82.5034	82.6865	82.7852	82.884
India	41.3653	43.6333	44.45	45.8608	42.5645	43.8528	44.3796	44.7168	43.6286	43.2317	40.7305	40.1428	41.7147	41.7728	41.831
Indonesia	63.3233	61.7985	59.9989	57.3242	54.0045	52.0465	50.5343	51.4157	51.0012	52.6722	49.0282	48.1761	48.1037	47.0337	45.9875
Iraq	50.5021	48.6678	46.1518	41.9868	45.3751	42.5302	40.5855	40.2635	40.0495	40.6422	44.6843	42.2889	43.7595	43.308	42.8612
Ireland	90.5476	89.4384	89.6208	87.9712	87.9523	89.0828	89.1697	88.9515	88.9561	89.9778	89.1847	87.9894	87.9682	87.7602	87.5528
Israel	77.6578	77.8028	78.0947	72.8577	71.4465	73.536	73.0798	72.788	70.9197	71.0284	70.5661	70.5986	69.9209	69.3292	68.7426
Italy	66.8223	67.5084	67.8114	66.5922	65.622	66.2436	65.6745	65.188	65.0749	67.9109	68.9938	68.7731	70.1942	70.4921	70.7914
Japan	54.8132	55.9579	57.5447	57.8795	56.7627	57.0722	56.978	58.9641	60.9747	61.3419	65.3586	65.4333	66.6541	67.764	68.8924
Jordan	77.5868	77.4263	78.9679	77.6469	74.7642	75.555	74.4034	73.5173	73.8161	75.7359	70.2772	68.9573	69.0352	68.3895	67.7498
Kazakhstan	61.0172	60.5993	58.1734	55.143	54.8329	52.6585	49.411	51.4767	48.0309	49.5671	48.3097	52.7135	52.5897	51.9953	51.4076
Kenya	45.1448	43.0479	44.0554	42.3331	41.7697	44.13	43.9899	42.786	42.6847	44.1353	42.1497	40.8379	40.999	40.6914	40.3861
Kuwait	67.8569	69.8566	71.2728	71.7628	73.5283	73.7902	71.9735	70.9238	70.5181	70.4329	72.0642	72.6269	72.4803	72.8886	73.2992
Laos	42.1657	42.4876	42.5371	42.0128	41.8599	45.3469	44.8756	47.4026	46.6961	47.2614	47.9253	46.3554	49.2522	49.9214	50.5996
Latvia	77.3983	78.5335	79.1137	77.591	74.6572	77.9216	79.2092	80.6215	80.5929	80.8116	81.357	81.5424	82.0782	82.4957	82.9153
Lebanon	73.9159	75.2645	76.4531	76.7524	74.7874	74.1064	74.1843	72.5234	72.7819	71.2608	69.641	69.3528	68.9957	68.6079	68.2223
Lithuania	73.4009	75.3268	76.0016	74.7795	71.7322	75.1978	75.5029	75.0864	74.8331	74.9426	77.8862	78.1696	79.3646	79.9037	80.4465
Malaysia	74.8356	75.5698	76.0552	74.5975	73.9222	73.4829	73.8932	74.3643	75.3301	77.1216	76.4832	75.6683	76.7659	76.9346	77.1037
Mexico	53.9136	52.9517	54.45	53.665	55.0113	56.6236	57.2793	58.1164	57.8264	59.9855	60.5412	59.066	61.8438	62.57	63.3046
Morocco	50.6824	52.7855	54.197	52.6513	52.1568	55.4698	58.4288	60.5868	59.0312	55.5857	56.4675	57.4072	58.9208	59.7013	60.4921
Myanmar	46.9511	44.8397	43.2307	38.3435	35.8017	33.8167	34.3063	34.9962	37.6098	36.7317	38.6582	38.1286	39.4579	38.9447	38.4381
Netherlands	88.5983	88.1776	88.6297	87.7765	87.2637	87.7265	87.9265	87.7775	87.7353	88.8953	89.6668	88.8828	89.4261	89.4975	89.5691
New Zealand	71.7377	73.649	72.2242	73.5962	72.341	72.0672	72.4935	71.0528	70.0075	71.5518	70.7233	70.1102	70.2788	70.1675	70.0564
Nigeria	42.3385	44.1006	47.2824	44.9651	44.5129	43.4757	44.653	44.1474	43.4126	39.8591	39.2309	39.3121	41.2936	41.2432	41.193
North Macedonia	62.9125	62.8277	70.412	67.4146	64.6165	65.0615	68.8318	70.3025	70.1807	69.3748	71.2122	71.1586	71.3045	72.113	72.9306
Norway	75.3451	76.0737	76.8361	75.9576	76.5953	75.4212	74.358	75.3582	75.2131	73.7826	78.309	77.5927	77.5325	77.7338	77.9357
Oman	65.0626	65.6054	70.0274	67.9295	71.8776	71.0433	72.3263	72.6654	72.0553	71.0274	67.1073	66.2313	67.2955	67.521	67.7473
Pakistan	41.9616	42.9047	43.8748	41.4865	37.8381	39.1587	37.1454	37.4797	37.0309	36.4299	33.5344	34.2157	34.0103	33.4486	32.8962
Panama	73.7485	76.4774	76.5323	75.2118	74.842	77.0383	78.1482	78.5668	78.099	78.2416	77.5255	76.5183	76.0722	76.2786	76.4855
Paraguay	49.1637	48.8283	47.045	46.005	46.1837	46.1524	44.9125	45.5474	45.0844	42.8495	46.708	46.4456	49.2121	49.2501	49.2882
Peru	52.6557	54.82	57.6501	59.6489	62.4334	62.6437	64.0872	63.0025	62.21	62.9453	60.6122	60.7734	61.474	62.2932	63.1234
Philippines	63.6749	62.8399	61.504	58.1786	57.7551	54.3992	53.8597	53.4032	53.2141	55.3493	56.0836	55.7287	57.479	57.013	56.5508
Poland	62.9398	65.3184	67.6548	66.9102	66.6713	67.3672	66.7362	68.6853	69.4923	71.7403	72.526	73.0203	73.5262	74.4946	75.4758
Portugal	75.1026	76.3964	76.4168	75.0105	73.8762	74.3271	74.8702	74.521	75.1313	78.4064	78.887	79.3521	80.1661	80.6122	81.0608
Qatar	71.9194	72.15	73.5486	73.8339	75.4837	76.1855	75.871	77.5339	77.0475	80.2203	77.1935	76.6874	76.0583	76.428	76.7994
Romania	64.1079	64.0212	67.3279	66.4022	65.2091	65.3608	64.9728	66.245	67.7885	70.4371	70.7396	70.4193	71.0274	71.6508	72.2797
Russia	48.7963	48.3438	49.2658	47.2487	50.1539	49.7621	48.2999	49.1618	50.4107	49.1944	53.5566	54.4976	54.0739	54.5729	55.0765
Saudi Arabia	64.9098	68.335	71.1792	70.8132	73.059	70.7503	67.3288	61.9604	64.1072	63.1875	60.8569	59.0556	60.8336	60.5558	60.2792
Serbia	57.259	60.2123	62.1223	61.8659	61.1541	63.9167	64.2156	66.7751	67.0514	70.3749	71.3185	72.4713	73.4182	74.9705	76.5556
Singapore	94.4254	94.7412	95.2853	94.6022	93.9732	94.5381	94.0184	93.9206	94.3024	95.2288	93.9013	94.0178	93.9985	93.9651	93.9316
Slovakia	79.6397	79.8562	80.3283	78.8004	78.8373	78.8754	78.4595	77.6948	78.2403	82.2787	81.0347	81.6445	83.0697	83.3745	83.6805
Slovenia	71.3154	73.0628	75.4431	75.9671	73.4596	72.7658	73.0615	71.7842	71.6993	76.0746	75.9022	76.8931	77.2561	77.7937	78.3351
South Africa	53.3991	55.5198	57.7911	56.5171	52.943	54.4318	56.3911	56.9916	57.2444	56.9555	56.3409	55.7552	55.2977	55.4825	55.6679
South Korea	55.0429	58.1302	60.9827	63.4374	61.1447	62.4723	65.0226	65.4572	64.5758	66.9327	63.3743	63.6599	64.2686	65.1386	66.0202
Spain	73.6303	73.6904	73.4948	72.1573	71.106	71.5623	72.5667	72.7299	72.4494	75.0729	75.0516	75.5196	76.5878	76.8466	77.1062
Sri Lanka	52.4971	54.5892	55.0877	50.1486	46.2221	46.9979	49.4477	48.407	44.7693	44.3889	43.0163	42.6856	42.4259	41.7207	41.0273
Sweden	83.6133	83.7878	84.4045	84.1595	83.9876	84.0205	82.1576	81.5018	80.3759	83.8973	83.622	82.6281	83.3509	83.3392	83.3275
Switzerland	82.7713	81.8347	82.4472	82.133	82.1314	82.7342	80.4756	83.5148	83.9553	85.702	85.7714	86.966	86.7911	87.1451	87.5006
Taiwan
Tanzania	46.4041	44.795	46.4634	43.0334	41.4134	43.838	45.3553	43.4198	42.2559	41.6304	40.0149	40.047	39.3235	38.812	38.3072
Thailand	64.9376	67.467	65.2318	66.5438	63.8282	65.0415	65.5051	66.7344	66.0275	66.4183	65.2547	65.9286	67.0565	67.2536	67.4512
Tunisia	58.8589	58.6296	61.272	59.49	57.735	61.1007	60.6617	59.1795	57.5132	60.4101	53.5546	54.3564	55.5473	55.3384	55.1303
Turkey	50.8852	51.5324	52.5841	54.7283	55.4841	53.0742	53.1127	53.8902	52.4594	56.3248	54.2031	53.2766	55.8167	56.2804	56.7479
Uganda	48.0885	48.1587	49.168	49.8469	45.4851	47.0719	50.2935	49.6095	48.8045	48.1203	46.3125	47.607	48.4961	48.5659	48.6357
Ukraine	53.6418	54.8534	57.3674	59.255	62.0077	61.6058	61.5522	62.3226	61.84	61.7183	63.0579	64.0496	64.9639	66.0192	67.0916
United Arab Emirates	80.0113	81.4643	83.5054	84.9086	85.1008	83.4748	84.287	85.6921	86.2436	84.9799	86.565	86.5206	85.9492	86.4713	86.9966
United Kingdom	79.6589	79.4483	78.8848	79.027	79.8324	80.3921	80.9193	80.3441	80.4069	79.9441	80.0598	80.6802	81.4714	81.6258	81.7805
Uruguay	61.1002	61.6966	63.4463	64.4424	62.8035	61.4719	61.0415	65.9727	64.1952	62.2042	61.5722	59.9405	61.0772	61.1042	61.1313
USA	64.9596	66.9202	68.0585	65.8235	63.9784	64.7316	65.2864	65.4997	65.6229	66.9332	66.0562	67.4302	68.1306	68.4137	68.698
Uzbekistan	42.4343	42.0424	43.7863	43.9516	43.3017	41.112	42.0003	39.2087	37.385	35.5232	33.5305	32.6045	40.2693	40.2051	40.141
Vietnam	51.0732	53.3577	56.3251	57.7341	55.9589	59.5506	59.5207	60.6309	61.551	61.1366	59.017	60.5637	60.4012	61.2783	62.1681

## Sheet: Table 8
Table 8. Population aged 65 and above, AGE (as % of total population)
Country	2005	2006	2007	2008	2009	2010	2011	2012	2013	2014	2015	2016	2017	2018	2019
Algeria	4.91946	5.03344	5.14066	5.24423	5.34794	5.45621	5.5086	5.56603	5.63673	5.73312	5.86364	6.00798	6.1772	6.3625	6.55278
Angola	2.52636	2.50371	2.47053	2.43205	2.39443	2.36076	2.34743	2.336	2.32278	2.30304	2.27586	2.26102	2.2392	2.21637	2.19934
Argentina	9.89138	9.94201	9.99532	10.0539	10.1197	10.195	10.297	10.401	10.5073	10.6164	10.7288	10.86	10.9897	11.1178	11.2431
Australia	12.8711	12.9266	12.9819	13.0587	13.1857	13.3766	13.6303	13.9303	14.2527	14.5653	14.8546	15.1411	15.404	15.6565	15.9212
Austria	16.1973	16.49	16.8229	17.1735	17.5052	17.7984	18.0531	18.2745	18.473	18.6596	18.8405	18.9091	18.9566	19.0016	19.0756
Azerbaijan	6.58589	6.53458	6.41117	6.24371	6.06581	5.89828	5.81864	5.74648	5.69667	5.68912	5.73652	5.83552	5.98969	6.19518	6.44639
Bangladesh	4.30387	4.41405	4.51926	4.61618	4.70092	4.77182	4.8659	4.95112	5.02287	5.07424	5.10336	5.13561	5.14948	5.15839	5.18035
Belarus	14.7248	14.7199	14.5714	14.3407	14.1197	13.9641	13.9559	14.0034	14.093	14.203	14.3228	14.4157	14.5751	14.8451	15.2008
Belgium	17.2911	17.315	17.2951	17.2625	17.2652	17.334	17.4338	17.593	17.7872	17.9772	18.1423	18.3719	18.5841	18.7887	19.0066
Bolivia	5.60925	5.69704	5.79339	5.89688	6.00514	6.11717	6.24275	6.36815	6.4946	6.62353	6.75614	6.90062	7.04588	7.19195	7.33863
Bosnia and Herzegovina	13.5163	13.7597	13.8354	13.8239	13.8433	13.9596	14.0141	14.1176	14.2329	14.3446	14.4806	15.0784	15.7498	16.4703	17.2012
Brazil	6.00548	6.1652	6.31729	6.47039	6.63596	6.82081	7.0309	7.25283	7.48907	7.74189	8.01304	8.30169	8.60549	8.92284	9.25161
Bulgaria	17.3508	17.4807	17.5905	17.7039	17.8583	18.0787	18.4121	18.8142	19.2493	19.6619	20.0188	20.4293	20.7576	21.0219	21.253
Cambodia	3.38686	3.45867	3.52822	3.59672	3.66464	3.73336	3.79668	3.86102	3.93139	4.01576	4.11918	4.25765	4.41084	4.56868	4.71777
Cameroon	3.01169	2.98849	2.95889	2.92404	2.8852	2.84361	2.8266	2.80519	2.78082	2.75513	2.72934	2.73159	2.7314	2.72888	2.72365
Canada	13.1176	13.2687	13.4366	13.6319	13.8679	14.1537	14.4512	14.8039	15.2018	15.6234	16.0536	16.455	16.8425	17.232	17.6479
Chile	8.43399	8.60028	8.77377	8.95719	9.15242	9.36205	9.5671	9.78518	10.0233	10.2916	10.5964	10.8784	11.1919	11.5298	11.8815
China	7.48247	7.60561	7.71284	7.81572	7.93224	8.07445	8.25915	8.45331	8.67898	8.9664	9.33183	9.80263	10.3451	10.9209	11.4722
Colombia	5.83607	5.9648	6.10133	6.24869	6.40943	6.58642	6.77742	6.97764	7.19288	7.43066	7.69469	7.93629	8.19909	8.47805	8.76583
Costa Rica	6.35398	6.52258	6.69196	6.87072	7.07156	7.30154	7.54048	7.80636	8.09197	8.38592	8.68315	8.96546	9.25051	9.54985	9.88044
Côte d'Ivoire	2.87798	2.89223	2.89958	2.89813	2.88461	2.8584	2.86007	2.8487	2.83052	2.81311	2.80009	2.82035	2.84056	2.85894	2.87312
Croatia	17.2475	17.4126	17.4404	17.4075	17.4266	17.5602	17.8547	18.2012	18.5614	18.9065	19.2459	19.6157	20.0224	20.4454	20.8601
Czech Republic	14.0435	14.2262	14.4615	14.7445	15.0704	15.4403	15.9068	16.4195	16.9584	17.4909	17.995	18.5216	18.9967	19.4209	19.8007
Denmark	15.1527	15.3891	15.658	15.9605	16.2972	16.6677	17.0323	17.4897	18.0265	18.5705	19.0474	19.4225	19.6595	19.813	19.9653
Dominican Republic	5.38361	5.4837	5.57411	5.66108	5.75192	5.85177	5.96682	6.0872	6.2156	6.35552	6.50972	6.68918	6.87999	7.08282	7.29839
Ecuador	5.39442	5.50784	5.62809	5.75216	5.8752	5.9957	6.10117	6.20193	6.31	6.44079	6.60245	6.76381	6.95114	7.15729	7.3722
Egypt	4.89506	4.87879	4.84368	4.80587	4.78587	4.79296	4.85036	4.9197	4.99125	5.0534	5.10221	5.1466	5.18793	5.22978	5.27633
El Salvador	6.31714	6.48901	6.64664	6.79359	6.93499	7.0733	7.20519	7.33626	7.46948	7.60844	7.75639	7.92646	8.10471	8.28709	8.46958
Estonia	16.7551	16.9948	17.158	17.2713	17.382	17.524	17.7361	17.9848	18.2606	18.5443	18.822	19.0581	19.3132	19.6264	19.9918
Ethiopia	3.11343	3.14938	3.18534	3.22217	3.26077	3.30147	3.33531	3.3688	3.40077	3.42915	3.45341	3.47298	3.48783	3.50113	3.51669
Finland	16.0271	16.1993	16.3578	16.5461	16.8251	17.2296	17.7331	18.3438	19.0108	19.6589	20.2444	20.791	21.2788	21.7208	22.1406
France	16.4719	16.5143	16.5266	16.5495	16.6452	16.852	17.1353	17.5169	17.9688	18.4359	18.8811	19.2841	19.669	20.0346	20.3914
Georgia	14.4838	14.6195	14.5992	14.4761	14.3376	14.2409	14.1914	14.1831	14.2112	14.267	14.3489	14.4981	14.6735	14.8655	15.0611
Germany	18.8683	19.3232	19.7049	20.0235	20.3006	20.5528	20.7055	20.825	20.9366	21.0642	21.2186	21.2887	21.3715	21.462	21.563
Ghana	2.82207	2.8278	2.82678	2.82442	2.82712	2.838	2.87362	2.91325	2.952	2.98286	3.00379	3.0307	3.04981	3.0689	3.09732
Greece	17.9131	18.2225	18.4514	18.6426	18.8625	19.1518	19.397	19.724	20.1019	20.4773	20.821	21.13	21.3994	21.6553	21.9415
Guatemala	4.16561	4.18715	4.21287	4.24056	4.26663	4.29049	4.32447	4.35317	4.38589	4.43527	4.50732	4.59225	4.69632	4.81207	4.92898
Honduras	3.81614	3.845	3.87175	3.90032	3.93581	3.98137	4.02963	4.08561	4.15274	4.23413	4.33126	4.44051	4.56083	4.69062	4.82819
Hong Kong, China	12.2464	12.4006	12.4835	12.5511	12.6882	12.9472	13.2395	13.6509	14.1454	14.6666	15.1864	15.752	16.3065	16.875	17.4983
Hungary	15.6187	15.7201	15.838	15.9524	16.0386	16.0924	16.3513	16.5824	16.8192	17.1077	17.4688	18.0023	18.5779	19.1577	19.6945
India	4.73792	4.81627	4.88712	4.95301	5.01676	5.08153	5.17415	5.26569	5.36398	5.4786	5.61464	5.79331	5.98311	6.17996	6.37792
Indonesia	4.80077	4.86822	4.91885	4.95243	4.96738	4.96251	5.04413	5.11757	5.19208	5.27858	5.38344	5.52434	5.68195	5.85717	6.0503
Iraq	3.38027	3.39224	3.40496	3.41069	3.39703	3.35874	3.29821	3.21936	3.14444	3.10175	3.10363	3.15092	3.23134	3.3236	3.39853
Ireland	10.5133	10.584	10.6531	10.7345	10.8494	11.0099	11.3135	11.6553	12.0258	12.4074	12.7911	13.1476	13.5067	13.8658	14.2228
Israel	10.0236	10.0621	10.0942	10.1473	10.2587	10.4487	10.5343	10.6661	10.8359	11.0268	11.2263	11.4706	11.7254	11.977	12.2087
Italy	19.6598	19.8456	19.976	20.0836	20.2216	20.4268	20.6638	20.9622	21.2993	21.6353	21.9486	22.2349	22.4997	22.7517	23.0121
Japan	19.6524	20.1777	20.6976	21.2359	21.8291	22.4981	23.1583	23.8779	24.6256	25.3497	26.0193	26.5918	27.1095	27.5764	28.002
Jordan	3.34867	3.40228	3.45949	3.51794	3.57523	3.63058	3.64042	3.65599	3.67874	3.71086	3.75563	3.78149	3.81026	3.84649	3.89342
Kazakhstan	7.69062	7.61113	7.43059	7.20175	6.98657	6.81093	6.81328	6.80867	6.78409	6.75604	6.75881	6.91843	7.13682	7.39185	7.65234
Kenya	2.08088	2.05388	2.01845	1.98146	1.95136	1.93235	1.95129	1.97834	2.01287	2.05385	2.10104	2.17635	2.25611	2.33919	2.42383
Kuwait	2.16426	2.15278	2.11987	2.07578	2.03254	1.99754	1.99709	2.00654	2.0259	2.06021	2.11889	2.24197	2.38246	2.55047	2.76384
Laos	3.65587	3.67016	3.67591	3.67681	3.67715	3.67992	3.7021	3.72679	3.75557	3.79095	3.83633	3.91217	3.99155	4.07515	4.16398
Latvia	16.8578	17.2034	17.513	17.7799	18	18.1786	18.4855	18.7641	19.0245	19.2751	19.5186	19.6799	19.8333	20.0436	20.3365
Lebanon	5.94078	6.03536	6.11097	6.1842	6.26733	6.35813	6.29505	6.25468	6.2382	6.2579	6.32731	6.51997	6.74624	7.00237	7.27329
Lithuania	15.9858	16.3197	16.6143	16.8687	17.0856	17.2713	17.5653	17.846	18.1221	18.4013	18.6856	18.9684	19.301	19.705	20.1584
Malaysia	4.41536	4.55936	4.6886	4.78819	4.86384	4.93817	5.11447	5.31179	5.52586	5.74861	5.97557	6.2031	6.43395	6.67175	6.92077
Mexico	5.62497	5.71236	5.81166	5.91934	6.03017	6.14318	6.24421	6.34339	6.44976	6.57479	6.72472	6.87332	7.04077	7.22368	7.41666
Morocco	5.75924	5.84157	5.929	6.01513	6.08803	6.14367	6.17202	6.18338	6.20139	6.2595	6.37666	6.53805	6.75335	7.0129	7.30045
Myanmar	4.63407	4.67781	4.71695	4.75158	4.78065	4.80535	4.86392	4.91454	4.97129	5.05273	5.16851	5.35298	5.56106	5.78464	6.0117
Netherlands	14.1337	14.3288	14.5357	14.7737	15.0693	15.4375	15.889	16.394	16.925	17.4415	17.9202	18.3717	18.7921	19.1962	19.6053
New Zealand	12.0631	12.2204	12.3804	12.5576	12.7767	13.0527	13.2889	13.5928	13.9414	14.2994	14.6472	14.9999	15.3295	15.6524	15.994
Nigeria	2.74241	2.75613	2.76246	2.76148	2.75319	2.73836	2.75369	2.76014	2.75867	2.75005	2.73555	2.746	2.74914	2.74738	2.74308
North Macedonia	11.0041	11.1431	11.2672	11.3815	11.49	11.5968	11.7569	11.9037	12.06	12.2594	12.5202	12.8589	13.2498	13.6702	14.0854
Norway	14.815	14.769	14.7339	14.7251	14.7697	14.8873	15.1104	15.404	15.7315	16.0401	16.303	16.5942	16.835	17.0492	17.2727
Oman	2.58748	2.61853	2.65588	2.68811	2.70069	2.6886	2.58174	2.47557	2.38217	2.31554	2.27947	2.30645	2.34472	2.39279	2.44859
Pakistan	4.10137	4.13455	4.16676	4.19626	4.22022	4.23771	4.26412	4.2843	4.29872	4.30696	4.30998	4.3155	4.31384	4.31277	4.32241
Panama	6.08062	6.20934	6.33945	6.47275	6.61243	6.76048	6.9035	7.05177	7.20828	7.37587	7.55729	7.72794	7.90992	8.10473	8.31384
Paraguay	4.73974	4.83688	4.92729	5.01683	5.11355	5.22191	5.33109	5.45004	5.58058	5.72379	5.881	6.05686	6.24101	6.43022	6.62082
Peru	5.48704	5.62936	5.77176	5.91592	6.06346	6.21565	6.39835	6.59846	6.81826	7.05984	7.3256	7.55774	7.8108	8.08839	8.39348
Philippines	3.49176	3.61518	3.74085	3.86655	3.99582	4.13704	4.21891	4.30573	4.39713	4.49495	4.60214	4.76296	4.9371	5.12257	5.315
Poland	13.0771	13.1797	13.2117	13.2252	13.2965	13.4726	13.7781	14.1871	14.6752	15.1989	15.7315	16.3377	16.9313	17.5178	18.1169
Portugal	17.204	17.4497	17.701	17.9761	18.2935	18.6627	19.0425	19.4519	19.8827	20.3217	20.7619	21.1616	21.5577	21.9539	22.3567
Qatar	1.29845	1.12642	0.993899	0.882739	0.789994	0.714583	0.748034	0.799063	0.86109	0.927945	0.998515	1.10885	1.23212	1.37007	1.52316
Romania	15.2293	15.4294	15.5126	15.5297	15.5643	15.6672	15.8245	16.0438	16.3188	16.63	16.9654	17.4217	17.8817	18.3387	18.7901
Russia	13.8232	13.8188	13.6521	13.4143	13.2172	13.1064	13.1026	13.1399	13.2249	13.3624	13.5539	13.884	14.2633	14.6747	15.0941
Saudi Arabia	2.9646	2.95923	2.96195	2.96837	2.97147	2.96944	2.95513	2.94	2.93662	2.96075	3.02071	3.10632	3.20754	3.31409	3.41289
Serbia	14.4004	14.4907	14.5142	14.5199	14.5807	14.7403	15.0488	15.4437	15.9089	16.419	16.9567	17.4232	17.8948	18.3458	18.7405
Singapore	7.17408	7.20384	7.18599	7.14393	7.14628	7.26012	7.64532	8.04432	8.40422	8.721	9.04725	9.7685	10.5799	11.4634	12.3931
Slovakia	11.6377	11.7743	11.9218	12.0822	12.2575	12.4523	12.7161	12.9962	13.3032	13.6511	14.0471	14.5481	15.081	15.6292	16.1724
Slovenia	15.5026	15.7716	16.0241	16.2592	16.4787	16.689	16.9008	17.1057	17.3365	17.6321	18.0133	18.4808	19.0233	19.6069	20.1863
South Africa	4.61184	4.66269	4.70302	4.73171	4.74747	4.75106	4.7997	4.84481	4.89312	4.95295	5.02943	5.12222	5.21918	5.31801	5.41526
South Korea	8.8632	9.22238	9.57053	9.92173	10.2927	10.6933	11.1013	11.5286	11.9633	12.4028	12.8594	13.3379	13.8522	14.4186	15.0602
Spain	16.678	16.7003	16.7404	16.8106	16.9156	17.0542	17.3291	17.6428	17.9809	18.3193	18.6468	18.9105	19.1458	19.3785	19.6478
Sri Lanka	6.83793	6.93332	7.02652	7.13053	7.26115	7.43161	7.78119	8.17025	8.58277	8.99442	9.39191	9.76847	10.1236	10.4732	10.8388
Sweden	17.3066	17.3959	17.5487	17.7488	17.9744	18.2186	18.5013	18.8098	19.1201	19.3947	19.6085	19.8402	19.9914	20.0955	20.1986
Switzerland	15.7836	15.9539	16.1491	16.3701	16.6177	16.8914	17.0998	17.3302	17.5721	17.8004	17.9973	18.2289	18.4309	18.6232	18.838
Taiwan
Tanzania	2.53593	2.53209	2.5234	2.51113	2.49669	2.48113	2.49794	2.51397	2.52733	2.53549	2.53788	2.56371	2.58366	2.6013	2.62054
Thailand	7.75413	7.97548	8.18988	8.40815	8.64179	8.8969	9.18986	9.50282	9.83988	10.2054	10.602	11.0061	11.437	11.9009	12.4063
Tunisia	7.39069	7.43179	7.45819	7.47389	7.48193	7.48619	7.49454	7.49142	7.49991	7.55187	7.66501	7.82946	8.05233	8.31568	8.59347
Turkey	6.67771	6.78562	6.88927	6.99276	7.09963	7.21167	7.32155	7.43446	7.55758	7.70035	7.86886	8.05001	8.25571	8.48321	8.72628
Uganda	1.9748	1.95274	1.93351	1.91499	1.8945	1.87119	1.87491	1.87659	1.87762	1.87948	1.88283	1.90078	1.9203	1.94099	1.96255
Ukraine	15.888	16.0484	16.0292	15.906	15.7812	15.7074	15.6582	15.6253	15.6131	15.6258	15.6694	15.8941	16.1552	16.4347	16.705
United Arab Emirates	0.887598	0.803276	0.747337	0.712181	0.692844	0.685592	0.74201	0.802584	0.859848	0.904704	0.933369	0.986991	1.03468	1.085	1.15655
United Kingdom	16.0356	16.1098	16.1732	16.2509	16.3771	16.5697	16.8081	17.1061	17.4299	17.728	17.9742	18.1584	18.2911	18.3959	18.5087
Uruguay	13.5784	13.6703	13.7582	13.8426	13.9225	14.0015	14.1045	14.1985	14.2896	14.3834	14.4831	14.5913	14.7002	14.8145	14.9412
USA	12.3117	12.3809	12.4719	12.5951	12.7626	12.9818	13.2503	13.5614	13.905	14.2677	14.6429	15.0337	15.4194	15.8077	16.2096
Uzbekistan	4.83981	4.81901	4.76944	4.69668	4.60709	4.50745	4.38145	4.25394	4.14335	4.07383	4.05864	4.14163	4.26476	4.41914	4.59522
Vietnam	6.54447	6.53534	6.52662	6.5174	6.5044	6.48999	6.4814	6.47736	6.4931	6.54946	6.65836	6.82469	7.03103	7.27498	7.55367

## Sheet: Table 9
Table 9. Agricultural value added, AGR (as % of total value added, GDP)
Country	2005	2006	2007	2008	2009	2010	2011	2012	2013	2014	2015	2016	2017	2018	2019
Algeria	7.69241	7.54337	7.57091	6.58747	9.3439	8.46676	8.11022	8.77067	9.85169	10.2864	11.5786	12.2195	11.9457	11.9793	11.9744
Angola	5.0604	5.19128	5.24228	4.80534	6.6212	6.18029	5.84568	6.06963	6.50749	7.54706	9.12253	9.83117	10.017	8.60774	8.45
Argentina	7.93875	6.93557	7.45235	7.31895	5.27362	7.13217	6.99873	5.78174	6.05292	6.7127	5.15669	6.26457	5.47838	6.09713	7.20078
Australia	2.88333	2.72673	2.2011	2.33863	2.29172	2.19757	2.27654	2.25475	2.27891	2.21622	2.37264	2.40312	2.70017	2.45519	2.08525
Austria	1.2594	1.30319	1.41639	1.34222	1.14682	1.26733	1.40191	1.34855	1.25472	1.20074	1.12979	1.11141	1.20325	1.14626	1.13473
Azerbaijan	9.14753	7.09104	6.54008	5.57089	6.12193	5.54457	5.07623	5.13977	5.36626	5.31941	6.17764	5.60511	5.60737	5.21238	5.71687
Bangladesh	18.571	18.034	17.8065	17.5957	17.1046	17.0012	16.81	16.1776	15.4933	15.3516	14.783	14.0455	13.4135	13.0743	12.6803
Belarus	8.51859	8.57873	8.30317	8.66625	8.13139	8.89152	8.00176	8.13105	6.80912	7.30299	6.2833	6.89528	7.5658	6.59011	6.78453
Belgium	0.84064	0.907269	0.887524	0.712338	0.645274	0.765104	0.648034	0.781227	0.681175	0.637836	0.686415	0.630684	0.637641	0.4999	0.427111
Bolivia	11.7927	10.9375	10.0112	10.4424	11.1524	10.3899	9.76959	9.81216	9.96698	9.74022	10.2395	11.1719	11.5893	11.4819	12.2218
Bosnia and Herzegovina	8.29737	8.05429	7.70495	7.20727	7.0766	6.79676	6.75775	6.13767	6.84139	5.95106	6.23817	6.36938	5.60186	5.88544	6.09618
Brazil	4.65117	4.37004	4.41692	4.56785	4.47677	4.11576	4.34204	4.16833	4.5069	4.32561	4.31913	4.89135	4.6021	4.41854	4.43654
Bulgaria	7.28369	6.09628	4.65469	5.8742	4.23777	4.01109	4.64346	4.40878	4.48401	4.52393	4.02405	4.02564	4.03605	3.37122	3.19394
Cambodia	30.7101	30.0588	29.6965	32.7511	33.4907	33.8767	34.5573	33.5196	31.5951	28.8713	26.5804	24.7427	23.3614	22.013	20.7119
Cameroon	14.0836	13.2402	13.1789	13.0957	13.6571	14.0677	13.4797	13.7215	13.8989	14.2262	14.7725	14.543	14.3722	14.4232	15.3752
Canada	1.65904	1.49845	1.40703	1.59765	1.37594	1.33166	1.60566	1.81135	1.89423	1.58655	1.86984	1.86223	1.85	1.83	1.67
Chile	4.13388	3.87711	3.7105	3.71072	3.74118	3.61589	3.67121	3.30478	3.38187	3.73175	3.63888	3.99187	3.98016	3.5256	3.54425
China	11.6415	10.6258	10.2462	10.169	9.63618	9.32516	9.17766	9.11371	8.9429	8.64349	8.38701	8.05729	7.46356	7.04303	7.11163
Colombia	7.52727	7.18677	6.93456	6.68738	6.68974	6.32485	6.0917	5.58269	5.39271	5.44696	5.98042	6.60641	6.38966	6.28584	6.74311
Costa Rica	8.66217	8.4719	7.95696	7.01999	7.09192	6.58718	5.83848	5.40933	5.04354	5.1248	4.95667	5.13081	4.98743	4.5429	4.24544
Côte d'Ivoire	22.5932	22.6252	21.9948	22.677	21.2002	24.5294	26.6908	22.1903	20.9786	21.0514	18.3622	19.7404	18.7375	17.4719	15.6948
Croatia	3.90349	4.02011	3.72656	3.97998	4.04298	3.69772	3.68021	3.34	3.50323	2.98814	3.01093	3.11047	2.93565	2.85561	2.78004
Czech Republic	2.21205	2.07285	1.96379	1.93501	1.6423	1.51951	2.14768	2.34971	2.40363	2.47393	2.22791	2.06494	2.05757	1.96825	1.88299
Denmark	1.14564	1.16519	1.17442	0.857791	0.833589	1.20191	1.31213	1.65473	1.30213	1.38246	0.95758	0.961161	1.42791	1.02482	1.40588
Dominican Republic	7.21194	6.85872	6.51157	6.33582	6.13735	6.05746	5.63686	5.40109	5.30487	5.19346	5.4847	5.50727	5.34267	5.14778	5.16036
Ecuador	9.48117	9.40814	9.35566	8.96568	9.91394	9.73312	9.60112	8.64241	8.76934	9.12651	9.45485	9.51902	9.32926	8.94927	8.99684
Egypt	13.9818	13.2372	13.4201	12.6302	12.9979	13.3408	13.8691	11.2728	11.2743	11.3377	11.3941	11.7693	11.4853	11.225	11.0486
El Salvador	6.17166	6.04617	6.99311	7.09011	6.66859	6.98179	7.3309	6.51361	5.6133	5.86683	5.52977	5.73215	5.39301	5.09113	5.08085
Estonia	3.28929	3.14629	3.92616	3.39731	2.45727	3.14555	3.64716	3.29084	3.06822	3.14361	2.8373	2.05948	2.37089	2.66051	2.88185
Ethiopia	41.1745	42.5242	42.265	45.1846	45.8827	41.4468	41.25	44.3309	41.2395	38.5204	36.057	34.6989	33.7793	31.2188	33.8848
Finland	2.27826	2.00119	2.38037	2.20524	2.25368	2.4189	2.32124	2.3145	2.36735	2.39829	2.25371	2.31061	2.32071	2.38379	2.22178
France	1.6801	1.51849	1.61299	1.51522	1.32316	1.60403	1.65029	1.6318	1.45863	1.55636	1.60564	1.43711	1.54241	1.65113	1.59714
Georgia	14.7699	11.1988	9.19571	8.13163	8.1013	8.4508	9.13194	8.17562	8.61641	8.52622	7.81376	7.29657	6.24019	6.7622	6.22413
Germany	0.726956	0.737585	0.77886	0.83833	0.695334	0.803697	0.910022	0.847919	0.942643	0.904548	0.68378	0.698318	0.831436	0.768635	0.81896
Ghana	37.453	28.9489	27.2941	29.4081	30.9934	28.0387	23.6637	22.1312	20.4525	19.9997	20.2472	20.9769	19.6962	18.2715	17.3063
Greece	4.28422	3.20124	3.03735	2.80725	2.80495	2.88403	2.95072	3.23773	3.20729	3.39781	3.7968	3.57726	3.70289	3.71924	3.65493
Guatemala	12.392	11.2647	11.4516	11.1505	11.6578	11.0544	11.0748	10.5537	10.3562	10.0745	9.967	9.6614	9.68122	9.44474	9.36525
Honduras	12.4709	11.8566	11.911	12.1502	10.825	11.5912	14.2197	13.5663	12.1911	12.5384	12.216	12.0499	12.6698	11.5931	10.722
Hong Kong, China	0.0674869	0.0629926	0.061487	0.0541732	0.0656925	0.0533684	0.0487999	0.0546867	0.0572884	0.0661945	0.0679654	0.0762115	0.0652783	0.0621488	0.055
Hungary	3.72897	3.53984	3.49206	3.4571	3.06367	3.05823	4.01881	3.91115	3.92505	3.94934	3.80917	3.92321	3.79812	3.55366	3.47179
India	17.6202	16.8094	16.7501	16.7909	16.7443	17.0265	17.192	16.8454	17.1484	16.7919	16.1745	16.3638	16.3578	15.4067	15.9646
Indonesia	13.1266	12.9738	13.7167	14.4817	15.2901	13.9292	13.5123	13.374	13.3567	13.3368	13.4926	13.4787	13.1566	12.8101	12.7172
Iraq	6.88686	5.82603	4.9295	3.84778	5.22993	5.16228	4.56377	4.12427	4.76822	4.898	4.8063	3.8	3.3	2	2
Ireland	4.74599	4.81091	4.17721	4.82788	5.64581	6.28785	6.59654	6.55417	5.84175	5.27264	5.31737	4.60018	3.80506	3.91895	4.34377
Israel	1.03171	0.918221	1.03995	0.845315	0.554052	0.949863	1.21242	0.980721	1.08821	1.2419	0.894	0.940397	1.17268	0.917602	0.901973
Italy	2.0336	1.94584	1.89629	1.87462	1.80274	1.77551	1.88343	1.97075	2.14459	1.99786	2.06524	1.92837	1.97268	1.96623	1.93432
Japan	1.12536	1.09429	1.0609	1.05841	1.08261	1.10226	1.07542	1.1418	1.10419	1.05627	1.11391	1.21336	1.21204	1.23937	1.2
Jordan	3.82165	3.57975	3.50737	3.34738	3.76166	4.14153	4.04803	3.81279	4.14582	4.60468	5.09651	5.24678	5.54199	5.62936	5.62
Kazakhstan	6.36952	5.49583	5.66029	5.3158	6.14688	4.51053	4.98897	4.28833	4.50355	4.32955	4.71055	4.556	4.51698	4.39586	4.44436
Kenya	24.2363	20.5197	20.5867	22.1963	23.3604	24.8262	26.3046	26.17	26.4433	27.4509	30.1924	31.0723	34.8312	34.0986	34.1497
Kuwait	0.301358	0.236516	0.213317	0.160021	0.262328	0.451341	0.438823	0.359794	0.355118	0.450687	0.537517	0.518216	0.525259	0.439318	0.435309
Laos	28.2951	26.7297	25.7881	24.1765	24.2054	22.5958	20.7913	18.5485	17.9305	17.8488	17.5878	17.2302	16.1998	15.7092	15.2881
Latvia	3.65468	3.14618	3.18116	2.82108	3.12479	3.99498	3.23692	3.12614	3.10788	3.24102	3.52525	3.08786	3.46981	3.5747	3.72337
Lebanon	3.57964	4.46973	4.89277	4.52189	3.95087	3.86196	3.80461	3.76298	3.95306	4.01975	3.38257	2.88285	2.93345	3.2359	5.29246
Lithuania	4.3239	3.86009	3.47189	3.28026	2.53291	3.03229	3.49952	3.98883	3.55045	3.42285	3.41929	3.10674	3.50809	2.90697	2.95581
Malaysia	8.26229	8.60998	9.98677	9.96858	9.2191	10.0899	11.4534	9.79375	9.11336	8.87321	8.2875	8.46252	8.6111	7.5368	7.27737
Mexico	3.0732	3.07583	3.18171	3.16038	3.24149	3.21915	3.08846	3.17392	3.13878	3.13483	3.19646	3.34931	3.38549	3.38583	3.46881
Morocco	11.816	13.6025	10.8631	11.9591	13.0286	12.9435	13.12	12.3296	13.3896	11.6607	12.6281	11.9967	12.3589	12.263	11.3763
Myanmar	46.6872	43.919	43.3228	40.2751	38.1081	36.8531	32.4962	30.5902	29.5337	27.8298	26.7344	24.9176	23.0028	21.3541	21.15
Netherlands	1.85793	1.94595	1.81711	1.63505	1.55319	1.77851	1.57897	1.6595	1.79086	1.73834	1.72433	1.76653	1.85559	1.63105	1.65679
New Zealand	4.5177	4.98048	6.06255	5.00654	5.75143	6.58335	6.27608	5.51623	7.03595	4.78617	4.48633	5.56977	5.81486	5.8	5.67
Nigeria	26.0893	24.735	24.6626	25.2798	26.7489	23.8937	22.2347	21.86	20.7586	19.9903	20.6319	20.9831	20.8466	21.2038	21.9063
North Macedonia	9.73619	8.98937	8.93242	11.4435	10.3702	10.1206	9.35099	9.10472	10.0275	10.1776	9.72692	9.17291	7.87325	8.53822	8.76947
Norway	1.40343	1.40445	1.23987	1.128	1.30032	1.5686	1.34466	1.12795	1.31531	1.44284	1.53756	2.09231	1.97646	1.88322	1.93198
Oman	1.6166	1.40187	1.37747	1.11623	1.47646	1.42088	1.2538	1.1586	1.30392	1.27222	1.9905	2.27783	2.30976	2.20807	2.51407
Pakistan	22.9604	21.608	21.8005	22.5003	22.7173	23.2816	25.1292	23.7102	23.8321	23.7445	23.8171	23.2152	22.9259	22.8556	22.0414
Panama	6.01558	5.75046	4.8467	4.49466	3.79323	3.61307	3.22924	3.04776	2.94452	2.84987	2.78601	2.60035	2.38416	2.24235	2.12587
Paraguay	12.714	11.7936	12.7097	13.2824	9.77659	13	13.7651	10.0938	13.1111	11.6833	9.45045	10.7513	10.2811	10.2373	10.0788
Peru	6.85426	6.60348	6.70581	7.16094	7.40391	6.828	7.10011	6.72523	6.66831	6.80425	7.04564	6.93503	6.77976	6.89173	6.81
Philippines	13.5175	13.3612	13.6065	14.5161	14.5402	13.7489	14.0957	13.0958	12.4734	12.2717	10.9965	10.2051	10.183	9.65014	8.82442
Poland	2.89794	2.66943	3.00649	2.53596	2.48513	2.56591	2.83191	2.66431	2.87393	2.61208	2.20137	2.38068	2.75261	2.23869	2.15341
Portugal	2.30349	2.25314	1.99816	1.96377	1.95063	1.93708	1.83402	1.92411	2.09548	2.07611	2.09944	2.06581	2.09587	2.04808	2.06919
Qatar	0.133258	0.121835	0.109942	0.124648	0.123319	0.117907	0.0966101	0.0942544	0.0960782	0.11723	0.161363	0.183956	0.185971	0.175434	0.181637
Romania	8.4861	7.82081	5.5015	6.30189	6.11643	4.99581	6.25458	4.67455	5.37772	4.72152	4.18574	4.06174	4.3133	4.35682	4.10262
Russia	4.25592	3.86131	3.7789	3.75334	4.08445	3.3439	3.15073	2.92603	2.9936	3.36061	3.8731	3.84022	3.55363	3.37245	3.44829
Saudi Arabia	3.22081	2.94857	2.77019	2.31687	2.85409	2.64028	2.17143	2.07935	2.15731	2.22698	2.61939	2.68563	2.52847	2.22445	2.23334
Serbia	6.73939	6.81756	6.11904	7.44474	7.2015	6.60246	7.44515	6.43466	7.41422	7.06588	6.70606	6.8021	6.02066	6.34262	6.15906
Singapore	0.0550481	0.0488654	0.042868	0.0414322	0.0406878	0.0361796	0.0346645	0.033327	0.0344272	0.034591	0.0326135	0.0316207	0.0296984	0.0284071	0.0296709
Slovakia	1.61879	1.8483	2.296	2.5332	2.08513	1.66765	2.16335	2.27293	2.73201	3.22757	2.62366	2.69081	2.39746	2.37705	2.53235
Slovenia	2.4252	2.11915	2.04807	1.82791	1.81591	1.89387	2.14261	1.96351	1.97123	2.0171	2.0966	1.99725	1.85262	2.1052	1.97502
South Africa	2.38962	2.33141	2.64337	2.85948	2.71343	2.38737	2.28547	2.16948	2.09776	2.17471	2.08875	2.22406	2.36124	2.17602	1.88454
South Korea	2.61998	2.49747	2.28341	2.14225	2.24056	2.14402	2.2092	2.18619	2.09905	2.05668	2.00391	1.85903	1.85076	1.82355	1.69327
Spain	2.76905	2.41168	2.50795	2.36846	2.26545	2.43113	2.37327	2.4083	2.62234	2.53634	2.73536	2.82572	2.80176	2.79606	2.65126
Sri Lanka	11.8195	11.3363	11.6832	13.3792	12.692	8.49614	8.83166	7.44933	7.66652	8.00661	8.18427	7.4268	7.83303	7.92471	7.41758
Sweden	1.25377	1.36222	1.57842	1.56747	1.43668	1.64941	1.67048	1.54715	1.46654	1.4433	1.44956	1.39874	1.44354	1.39268	1.44455
Switzerland	0.861322	0.814904	0.801681	0.835978	0.753587	0.699119	0.697311	0.658862	0.692951	0.720956	0.649894	0.653441	0.655865	0.650217	0.654732
Taiwan
Tanzania	24.6488	23.6693	23.2455	24.7655	26.0352	25.5824	24.9769	26.5509	26.7909	25.8026	26.7459	27.4441	28.7421	28.65	28.15
Thailand	9.19436	9.40199	9.34768	10.0724	9.78703	10.5222	11.5918	11.5041	11.3222	10.0889	8.87273	8.47694	8.4008	8.12687	8.00426
Tunisia	9.16983	9.28041	8.64335	7.8505	8.29726	7.53459	8.53468	9.08586	8.89025	9.15336	10.2828	9.39202	9.6948	10.3953	9.45
Turkey	9.25476	8.16185	7.51846	7.48418	8.13	9.02607	8.23521	7.75276	6.72532	6.58973	6.90347	6.18375	6.08212	5.8175	6.42693
Uganda	25.0749	24.0349	22.2781	21.3846	33.7079	31.9691	28.403	26.6564	25.7761	24.6082	23.2964	22.4279	23.4588	22.8094	21.9183
Ukraine	9.12656	7.54372	6.5486	6.85777	7.17264	7.44757	8.1966	7.81572	8.78639	10.1546	12.0594	11.7257	10.1864	10.1436	9.00909
United Arab Emirates	1.39541	1.09424	0.976671	0.827305	1.03689	0.763453	0.67191	0.638882	0.643763	0.639505	0.740999	0.776055	0.770547	0.718739	0.73084
United Kingdom	0.571091	0.586946	0.565614	0.640091	0.694447	0.621689	0.640324	0.66004	0.672181	0.666984	0.621473	0.604567	0.653773	0.631394	0.609873
Uruguay	8.74584	8.91385	8.49936	9.16892	7.887	7.20206	8.82916	8.12177	7.6162	6.73546	6.13144	5.89194	5.10884	5.64424	5.89962
USA	1.14226	1.00068	1.06682	1.06578	0.968573	1.04248	1.21649	1.15883	1.33351	1.18866	1.04256	0.940404	0.916479	0.91	0.89
Uzbekistan	26.3311	25.0794	23.2359	19.6896	18.6327	28.7017	31.6232	30.7336	29.4966	30.2636	30.7733	30.8373	30.0737	27.9506	25.5159
Vietnam	19.3	18.7268	18.6551	20.4131	19.1685	18.3785	19.5678	19.2214	17.9636	17.6992	16.9922	16.3196	15.3449	14.682	13.9565

[truncated: 6 more sheets: Table 10, Table 11, Table 12, Table 13, Table 14, Table 15]
